# Supplementary material for: Machine Learning Models Versus the National Early Warning Score System for Predicting Deterioration: Retrospective Cohort Study in the United Arab Emirates
Source: JMIR AI. 2023 Nov 6;2:e45257. doi: 10.2196/45257 (PMC11041421; doi:10.2196/45257)
Supplement: Multimedia Appendix 4 [file ai_v2i1e45257_app4.zip]

Archive with 12 entries (11 files):
- synthetic_data/
- synthetic_data/trainnorm.csv
- synthetic_data/FlowsheetNew.csv
- synthetic_data/IcuStayRegistryDataMart.csv
- synthetic_data/valnorm.csv
- synthetic_data/PatientDim.csv
- synthetic_data/targets.pkl
- synthetic_data/val.csv
- synthetic_data/train.csv
- synthetic_data/test.csv
- synthetic_data/testnorm.csv
- synthetic_data/EncounterFact.csv
