# Supplementary material for: Machine Learning Models Versus the National Early Warning Score System for Predicting Deterioration: Retrospective Cohort Study in the United Arab Emirates
Source: JMIR AI. 2023 Nov 6;2:e45257. doi: 10.2196/45257 (PMC11041421; doi:10.2196/45257)
Supplement: Multimedia Appendix 4 [file ai_v2i1e45257_app4.zip › synthetic_data/trainnorm.csv]

PatientDurableKey	EncounterKey	FlowsheetValueTakenInstant	HR	RR	SBP	DBP	SPO2	MEWSLOC	TEMP	FIO2	SUPOX	NEWS	DischargeDisposition	TTD	TTA	BirthDate	Sex	PatientClass_x	PatientClass_y	TTE	y_true
32	2	2023-06-06T08:06:44Z	0.22077922077922077	0.4596949891067536	0.3739130434782609	71.0	1.0	0.0	0.5179310344827576		0.0	0.0	Alive			1992-10-05	Male	Inpatient	Inpatient		0
39	2	2023-06-05T16:34:53Z	0.07792207792207792	0.5882352941176471	0.5697542533081286		0.3	0.0	0.5179310344827576		0.0	0.1	Deceased			1981-01-16	Male	Inpatient	Inpatient		0
31	0	2023-06-01T13:56:52Z	0.5324675324675324	0.4596949891067536	0.5697542533081286		0.3	0.0	0.7931034482758614		0.0	0.15	Alive			1972-09-17	Male	Inpatient	Inpatient		0
31	0	2023-06-06T14:25:05Z	0.4043683589138134	0.7647058823529411	0.6434782608695652	114.0	0.5666666666666667	0.0	0.9655172413793098		0.0	0.15	Alive			1972-09-17	Male	Inpatient	Inpatient		0
31	1	2023-06-08T04:05:16Z	0.4043683589138134	0.0	0.5697542533081286		0.0	0.0	0.586206896551723		0.0	0.3	Alive			1972-09-17	Male	Inpatient	Inpatient		0
19	0	2023-06-06T20:57:41Z	0.18181818181818182	0.7647058823529411	0.5697542533081286		0.5666666666666667	0.0	0.8103448275862053	16.3	0.0	0.1	Deceased			1955-04-03	Male	Inpatient	Inpatient		0
19	0	2023-06-04T18:43:30Z	0.4043683589138134	0.5882352941176471	1.0	85.0	0.5666666666666667	0.0	0.7931034482758614		0.0	0.0	Deceased			1955-04-03	Male	Inpatient	Inpatient		0
10	1	2023-06-05T12:06:38Z	0.4043683589138134	0.4596949891067536	0.7043478260869566	84.0	0.7	0.0	0.03448275862068771		0.0	0.05	Deceased			1951-07-04	Female	Inpatient	Inpatient		0
12	1	2023-06-07T21:35:15Z	0.8441558441558441	0.29411764705882354	0.5697542533081286		0.5666666666666667	0.0	0.4999999999999988		0.0	0.1	Alive			1955-05-03	Male	Inpatient	Inpatient		0
44	1	2023-06-02T15:06:49Z	0.4043683589138134	0.47058823529411764	0.5697542533081286		0.4	0.0	0.22413793103448237		0.0	0.1	Deceased		18.08944444444445	1978-11-01	Female	Inpatient	Inpatient	18.08944444444445	1
2	0	2023-06-04T06:56:47Z	0.4043683589138134	0.17647058823529413	0.8695652173913043	86.0	0.5666666666666667	0.0	1.0		0.0	0.05	Alive			1977-07-06	Female	Inpatient	Inpatient		0
43	1	2023-06-06T06:52:20Z	0.7142857142857143	0.35294117647058826	0.5697542533081286		0.5666666666666667	0.0	0.20689655172413607		0.0	0.1	Alive			1975-04-03	Female	Inpatient	Inpatient		0
45	1	2023-06-05T12:06:38Z	0.922077922077922	0.35294117647058826	0.02608695652173913	99.0	0.5666666666666667	0.0	0.5179310344827576		0.0	0.1	Alive			1979-08-27	Female	Inpatient	Inpatient		0
45	1	2023-06-06T22:41:08Z	1.0	0.4596949891067536	0.8956521739130435	53.0	0.5	0.0	0.5179310344827576		0.0	0.15	Alive			1979-08-27	Female	Inpatient	Inpatient		0
25	0	2023-06-03T10:45:42Z	0.8571428571428571	0.4596949891067536	0.7130434782608696	82.0	0.9	0.0	0.5179310344827576		0.0	0.1	Deceased			1959-04-12	Female	Inpatient	Inpatient		0
30	0	2023-06-04T18:43:30Z	0.4043683589138134	0.11764705882352941	0.6173913043478261	55.0	1.0	0.0	0.4999999999999988		0.0	0.05	Alive			1997-12-12	Female	Inpatient	Inpatient		0
30	0	2023-06-04T01:23:22Z	0.4043683589138134	0.4117647058823529	0.5697542533081286		1.0	0.0	0.5689655172413791		0.0	0.0	Alive			1997-12-12	Female	Inpatient	Inpatient		0
13	0	2023-06-04T17:51:40Z	0.4043683589138134	0.11764705882352941	0.8173913043478261	68.0	0.9	0.0	0.5179310344827576		0.0	0.05	Alive			1984-08-09	Female	Inpatient	Inpatient		0
48	2	2023-06-03T01:03:34Z	0.0	0.4596949891067536	0.45217391304347826	55.0	0.5666666666666667	0.0	0.6206896551724131		0.0	0.0	Deceased		104.14361111111111	1964-04-24	Male	Inpatient	Inpatient	104.14361111111111	0
38	0	2023-06-01T13:56:52Z	0.4155844155844156	0.4596949891067536	0.40869565217391307	109.0	0.5	0.0	0.5179310344827576	23.6	1.0	0.15	Deceased			1951-08-02	Male	Inpatient	Inpatient		0
38	0	2023-06-03T14:26:17Z	0.06493506493506493	0.5882352941176471	0.5697542533081286		0.5666666666666667	0.0	0.7931034482758614		0.0	0.0	Deceased			1951-08-02	Male	Inpatient	Inpatient		0
13	1	2023-06-02T05:32:33Z	0.4043683589138134	1.0	0.0	104.0	0.4	0.0	0.5179310344827576		0.0	0.2	Deceased			1984-08-09	Female	Inpatient	Inpatient		0
45	0	2023-06-01T14:44:07Z	0.5064935064935064	0.35294117647058826	0.9739130434782609	91.0	0.5666666666666667	0.0	0.5179310344827576		0.0	0.0	Alive			1979-08-27	Female	Inpatient	Inpatient		0
36	0	2023-06-02T11:56:29Z	0.4043683589138134	0.8823529411764706	0.5697542533081286		0.6	0.0	0.9137931034482758		0.0	0.15	Alive			1978-07-23	Female	Inpatient	Inpatient		0
11	1	2023-06-08T04:34:24Z	0.025974025974025976	0.4596949891067536	0.9043478260869565	113.0	0.5666666666666667	0.0	0.24137931034482624		0.0	0.05	Deceased			1983-06-04	Male	Inpatient	Inpatient		0
11	1	2023-06-05T13:29:39Z	0.4043683589138134	0.7058823529411765	0.21739130434782608	79.0	1.0	0.0	0.5179310344827576		0.0	0.1	Deceased			1983-06-04	Male	Inpatient	Inpatient		0
9	1	2023-06-04T18:43:30Z	0.19480519480519481	0.4596949891067536	0.591304347826087	66.0	0.3	0.0	0.5179310344827576		0.0	0.1	Deceased			1992-12-27	Female	Inpatient	Inpatient		0
44	2	2023-06-07T17:56:23Z	0.4675324675324675	0.4596949891067536	0.5697542533081286		0.7	0.0	0.6724137931034472		0.0	0.0	Deceased			1978-11-01	Female	Inpatient	Inpatient		0
44	2	2023-06-02T15:23:19Z	0.4043683589138134	0.058823529411764705	0.5697542533081286		0.1	0.0	0.2758620689655164		0.0	0.2	Deceased			1978-11-01	Female	Inpatient	Inpatient		0
47	0	2023-06-04T18:43:30Z	0.4043683589138134	0.4596949891067536	0.46956521739130436	66.0	1.0	0.0	0.9137931034482758		0.0	0.05	Alive		62.47805555555556	1999-06-08	Female	Inpatient	Inpatient	62.47805555555556	0
4	2	2023-06-05T06:49:09Z	0.09090909090909091	0.47058823529411764	0.8434782608695652	83.0	0.5666666666666667	0.0	0.5179310344827576		0.0	0.0	Deceased	51.06916666666667		1972-04-18	Male	Inpatient	Inpatient	51.06916666666667	0
4	2	2023-06-07T04:08:02Z	0.4043683589138134	0.5882352941176471	0.5697542533081286		0.9	0.0	0.0		0.0	0.05	Deceased	5.754444444444444		1972-04-18	Male	Inpatient	Inpatient	5.754444444444444	1
18	0	2023-06-07T23:32:02Z	0.4025974025974026	0.4596949891067536	0.6869565217391305	62.0	0.3	0.0	0.5179310344827576		0.0	0.1	Deceased			1979-03-08	Male	Inpatient	Inpatient		0
18	0	2023-06-04T18:43:30Z	0.974025974025974	0.11764705882352941	0.5697542533081286		0.6	0.0	0.5179310344827576		0.0	0.15	Deceased			1979-03-08	Male	Inpatient	Inpatient		0
18	0	2023-06-03T02:21:05Z	0.4043683589138134	0.4117647058823529	0.5697542533081286		0.5	0.0	0.2758620689655164		0.0	0.05	Deceased			1979-03-08	Male	Inpatient	Inpatient		0
43	0	2023-06-06T18:47:43Z	0.4043683589138134	0.7058823529411765	0.5697542533081286		0.0	0.0	0.534482758620689		0.0	0.25	Deceased			1975-04-03	Female	Inpatient	Inpatient		0
7	0	2023-06-06T18:05:38Z	0.07792207792207792	0.4596949891067536	0.10434782608695652	58.0	1.0	0.0	0.5179310344827576		0.0	0.0	Alive			1982-12-02	Male	Inpatient	Inpatient		0
33	1	2023-06-02T15:06:49Z	0.4043683589138134	0.4596949891067536	0.043478260869565216	61.0	0.4	0.0	0.10344827586206803		0.0	0.1	Alive			1986-11-13	Male	Inpatient	Inpatient		0
25	2	2023-06-06T02:11:10Z	0.12987012987012986	0.23529411764705882	0.5697542533081286		0.5666666666666667	0.0	0.4999999999999988		0.0	0.0	Alive			1959-04-12	Female	Inpatient	Inpatient		0
25	2	2023-06-03T01:03:34Z	0.19480519480519481	0.6470588235294118	0.5697542533081286		0.5666666666666667	0.0	0.1206896551724119		0.0	0.05	Alive			1959-04-12	Female	Inpatient	Inpatient		0
9	0	2023-06-05T00:03:04Z	0.4043683589138134	0.6470588235294118	0.7478260869565218	62.0	0.0	0.0	0.5179310344827576		0.0	0.15	Alive			1992-12-27	Female	Inpatient	Inpatient		0
