# Supplementary material for: Machine Learning Models Versus the National Early Warning Score System for Predicting Deterioration: Retrospective Cohort Study in the United Arab Emirates
Source: JMIR AI. 2023 Nov 6;2:e45257. doi: 10.2196/45257 (PMC11041421; doi:10.2196/45257)
Supplement: Multimedia Appendix 4 [file ai_v2i1e45257_app4.zip › synthetic_data/FlowsheetNew.csv]

PatientDurableKey	EncounterKey	FlowsheetValueTakenInstant	FlowsheetValueNumericValue	FlowsheetRowName	FlowsheetValueValue
23	2	2023-06-04T05:02:21Z	100	PULSE OXIMETRY
27	0	2023-06-03T22:18:21Z	102.0	TEMPERATURE
34	2	2023-06-05T06:05:18Z	123	PULSE
27	0	2023-06-03T10:45:42Z	22.5	R FIO2
12	0	2023-06-02T18:32:43Z	18.9	R FIO2
6	0	2023-06-06T18:47:43Z	72	PULSE
10	2	2023-06-03T05:59:23Z	101.1	TEMPERATURE
31	0	2023-06-06T14:25:05Z	21	RESPIRATIONS
10	1	2023-06-05T16:26:15Z		BLOOD PRESSURE	185/52
9	0	2023-06-02T07:24:07Z	19.1	R FIO2
35	2	2023-06-03T00:19:40Z	100.7	TEMPERATURE
7	2	2023-06-05T12:06:38Z	22.2	R FIO2
3	0	2023-06-04T09:57:04Z		BLOOD PRESSURE	113/72
40	2	2023-06-02T03:40:45Z	111	PULSE
32	0	2023-06-03T06:35:38Z	110	PULSE
19	0	2023-06-04T20:51:37Z	23.8	R FIO2
31	1	2023-06-04T18:43:30Z	20	RESPIRATIONS
49	0	2023-06-02T00:27:39Z	66	PULSE
14	2	2023-06-01T16:12:38Z	25.1	R FIO2
46	1	2023-06-08T04:05:16Z	66	PULSE
33	0	2023-06-04T17:51:40Z		BLOOD PRESSURE	194/108
27	2	2023-06-02T23:07:40Z	1	CCAD IP MEWS COMPONENT LOC
43	2	2023-06-02T21:04:52Z	98	PULSE OXIMETRY
36	0	2023-06-03T13:53:33Z		BLOOD PRESSURE	90/99
17	0	2023-06-03T21:25:42Z		BLOOD PRESSURE	203/120
29	0	2023-06-04T17:51:40Z	90	PULSE
34	1	2023-06-05T14:07:33Z	16	RESPIRATIONS
34	1	2023-06-04T19:53:44Z		BLOOD PRESSURE	150/104
28	1	2023-06-01T14:44:07Z	52	PULSE
12	1	2023-06-06T12:56:30Z	20.1	R FIO2
48	1	2023-06-07T14:52:02Z	24	RESPIRATIONS
28	1	2023-06-04T06:31:33Z	16.0	R FIO2
30	0	2023-06-08T05:52:28Z	16	RESPIRATIONS
8	1	2023-06-02T21:04:52Z	97.9	TEMPERATURE
18	1	2023-06-03T00:19:40Z	98	PULSE OXIMETRY
41	0	2023-06-03T18:58:25Z	101.8	TEMPERATURE
25	1	2023-06-08T01:16:48Z	74	PULSE
47	1	2023-06-03T20:03:56Z	17	RESPIRATIONS
28	0	2023-06-06T02:11:10Z		BLOOD PRESSURE	111/101
32	2	2023-06-06T08:06:44Z	68	PULSE
16	0	2023-06-03T06:35:38Z	97	PULSE OXIMETRY
39	2	2023-06-08T02:48:24Z	121	PULSE
21	0	2023-06-07T14:52:02Z	116	PULSE
30	2	2023-06-06T03:51:10Z	19.9	R FIO2
18	1	2023-06-02T01:20:20Z	16.2	R FIO2
47	2	2023-06-05T16:34:53Z	99.5	TEMPERATURE
5	1	2023-06-04T06:56:47Z	1	CCAD IP MEWS COMPONENT LOC
15	0	2023-06-07T14:52:02Z	25	RESPIRATIONS
38	0	2023-06-08T02:48:24Z	94	PULSE OXIMETRY
49	2	2023-06-02T05:32:33Z		BLOOD PRESSURE	103/71
50	0	2023-06-04T22:58:46Z	0	CCAD IP MEWS COMPONENT LOC
7	2	2023-06-03T02:21:05Z	1	CCAD IP MEWS COMPONENT LOC
30	2	2023-06-08T04:34:24Z	13	RESPIRATIONS
19	2	2023-06-05T17:08:56Z	94	PULSE OXIMETRY
45	2	2023-06-08T02:48:24Z		BLOOD PRESSURE	216/63
15	0	2023-06-07T00:19:38Z	100.9	TEMPERATURE
8	2	2023-06-04T06:42:44Z	12	RESPIRATIONS
10	2	2023-06-03T02:21:05Z	8	RESPIRATIONS
39	2	2023-06-04T10:45:59Z		BLOOD PRESSURE	171/62
12	2	2023-06-02T03:40:45Z	23	RESPIRATIONS
8	0	2023-06-05T05:12:23Z		BLOOD PRESSURE	171/97
48	0	2023-06-02T15:06:49Z		BLOOD PRESSURE	98/108
19	1	2023-06-03T10:45:42Z	19.7	R FIO2
7	0	2023-06-08T04:05:16Z	24	RESPIRATIONS
18	2	2023-06-02T09:39:47Z	0	CCAD IP MEWS COMPONENT LOC
2	0	2023-06-07T12:30:47Z	20.7	R FIO2
1	1	2023-06-03T13:53:33Z	24.0	R FIO2
47	2	2023-06-02T07:24:07Z	19.1	R FIO2
17	1	2023-06-02T17:23:21Z	100	PULSE
34	1	2023-06-02T01:20:20Z	0	CCAD IP MEWS COMPONENT LOC
12	1	2023-06-08T04:05:16Z	16	RESPIRATIONS
16	2	2023-06-02T07:24:07Z	94	PULSE OXIMETRY
4	1	2023-06-06T11:19:20Z		BLOOD PRESSURE	113/71
5	0	2023-06-08T05:13:56Z	96	PULSE OXIMETRY
29	0	2023-06-07T17:23:03Z	93	PULSE OXIMETRY
14	1	2023-06-01T13:56:52Z	0	CCAD IP MEWS COMPONENT LOC
41	2	2023-06-05T16:26:15Z	0	CCAD IP MEWS COMPONENT LOC
14	2	2023-06-06T23:32:41Z	25.3	R FIO2
27	1	2023-06-06T08:06:44Z		BLOOD PRESSURE	199/99
15	1	2023-06-05T17:08:56Z	100.6	TEMPERATURE
8	1	2023-06-08T04:17:09Z	9	RESPIRATIONS
26	2	2023-06-08T04:17:09Z	98.6	TEMPERATURE
17	0	2023-06-02T13:14:09Z	102	PULSE
13	2	2023-06-03T10:45:42Z	8	RESPIRATIONS
50	1	2023-06-08T04:05:16Z	1	CCAD IP MEWS COMPONENT LOC
11	0	2023-06-07T00:19:38Z	23	RESPIRATIONS
42	1	2023-06-02T15:23:19Z	105	PULSE
13	0	2023-06-07T00:19:38Z		BLOOD PRESSURE	149/93
28	1	2023-06-02T13:14:09Z	24.4	R FIO2
21	0	2023-06-03T13:53:33Z	20	RESPIRATIONS
3	2	2023-06-02T01:20:20Z		BLOOD PRESSURE	168/70
20	2	2023-06-07T17:56:23Z		BLOOD PRESSURE	179/53
16	2	2023-06-02T13:02:35Z	95	PULSE OXIMETRY
10	0	2023-06-02T03:40:45Z	9	RESPIRATIONS
23	1	2023-06-02T21:04:52Z		BLOOD PRESSURE	215/56
49	1	2023-06-03T06:35:38Z	100.2	TEMPERATURE
48	0	2023-06-08T04:34:24Z	13	RESPIRATIONS
2	2	2023-06-04T03:09:04Z	95.2	TEMPERATURE
47	0	2023-06-03T18:58:25Z	14	RESPIRATIONS
2	1	2023-06-05T06:19:32Z	12	RESPIRATIONS
35	1	2023-06-07T17:56:23Z	103	PULSE
17	0	2023-06-07T00:19:38Z	0	CCAD IP MEWS COMPONENT LOC
1	2	2023-06-07T23:32:02Z	93	PULSE OXIMETRY
13	1	2023-06-04T06:56:47Z	92	PULSE OXIMETRY
10	2	2023-06-03T13:53:33Z	99	PULSE OXIMETRY
38	2	2023-06-04T13:19:21Z		BLOOD PRESSURE	172/60
3	2	2023-06-03T13:53:33Z	23.7	R FIO2
26	2	2023-06-06T08:06:44Z		BLOOD PRESSURE	144/118
18	2	2023-06-03T22:18:21Z		BLOOD PRESSURE	220/71
10	2	2023-06-03T19:35:21Z	12	RESPIRATIONS
44	0	2023-06-02T01:20:20Z	125	PULSE
2	2	2023-06-04T22:58:46Z	99	PULSE OXIMETRY
13	0	2023-06-05T13:29:39Z	98	PULSE OXIMETRY
13	0	2023-06-03T21:29:20Z	23.3	R FIO2
18	2	2023-06-07T17:23:03Z	107	PULSE
36	0	2023-06-03T05:01:09Z		BLOOD PRESSURE	91/64
16	1	2023-06-04T13:19:21Z	92	PULSE OXIMETRY
11	1	2023-06-08T04:34:24Z		BLOOD PRESSURE	196/113
29	0	2023-06-03T20:03:56Z	22.3	R FIO2
18	0	2023-06-03T19:35:21Z	97	PULSE OXIMETRY
38	2	2023-06-03T00:19:40Z	99	PULSE
41	0	2023-06-02T11:56:29Z	101.2	TEMPERATURE
42	2	2023-06-04T19:03:33Z		BLOOD PRESSURE	189/79
36	2	2023-06-04T19:03:33Z	100	PULSE OXIMETRY
11	0	2023-06-02T13:14:09Z		BLOOD PRESSURE	171/107
1	0	2023-06-03T19:35:02Z	25	RESPIRATIONS
38	1	2023-06-07T12:30:47Z		BLOOD PRESSURE	133/112
1	2	2023-06-04T06:42:44Z	0	CCAD IP MEWS COMPONENT LOC
47	2	2023-06-04T17:51:40Z	20.3	R FIO2
43	1	2023-06-02T23:07:40Z	27.2	R FIO2
17	1	2023-06-08T04:34:24Z	1	CCAD IP MEWS COMPONENT LOC
4	1	2023-06-02T13:02:35Z	97	PULSE OXIMETRY
31	2	2023-06-04T19:03:33Z	11	RESPIRATIONS
30	0	2023-06-05T13:29:39Z	91	PULSE OXIMETRY
6	1	2023-06-08T04:17:09Z	9	RESPIRATIONS
9	0	2023-06-01T14:44:07Z	20.7	R FIO2
8	1	2023-06-03T18:58:25Z		BLOOD PRESSURE	153/86
22	2	2023-06-06T14:25:05Z	13	RESPIRATIONS
7	0	2023-06-06T16:58:34Z		BLOOD PRESSURE	100/50
37	2	2023-06-07T17:23:03Z	96	PULSE OXIMETRY
42	1	2023-06-06T14:25:05Z	1	CCAD IP MEWS COMPONENT LOC
27	0	2023-06-06T23:32:41Z		BLOOD PRESSURE	120/96
18	0	2023-06-03T19:35:21Z	16.6	R FIO2
31	1	2023-06-03T05:59:23Z	93	PULSE OXIMETRY
14	0	2023-06-08T04:05:16Z	71	PULSE
21	1	2023-06-02T07:24:07Z	0	CCAD IP MEWS COMPONENT LOC
16	2	2023-06-02T01:20:20Z		BLOOD PRESSURE	220/85
34	1	2023-06-07T23:32:02Z	98	PULSE OXIMETRY
21	1	2023-06-07T21:35:15Z	57	PULSE
50	1	2023-06-06T20:57:41Z	116	PULSE
19	1	2023-06-02T03:40:45Z	90	PULSE OXIMETRY
17	2	2023-06-08T04:17:09Z	0	CCAD IP MEWS COMPONENT LOC
31	2	2023-06-06T22:41:08Z	97.7	TEMPERATURE
2	1	2023-06-05T13:29:39Z	22	RESPIRATIONS
3	0	2023-06-07T12:30:47Z	29.4	R FIO2
20	1	2023-06-04T05:02:21Z	91	PULSE OXIMETRY
2	1	2023-06-03T00:19:40Z	91	PULSE
18	0	2023-06-03T18:58:25Z		BLOOD PRESSURE	141/108
24	2	2023-06-03T00:54:49Z	82	PULSE
10	2	2023-06-03T00:54:49Z	22	RESPIRATIONS
38	2	2023-06-08T05:13:56Z	95	PULSE OXIMETRY
21	0	2023-06-03T06:35:38Z	112	PULSE
19	2	2023-06-08T04:05:16Z	16	RESPIRATIONS
5	1	2023-06-05T16:26:15Z	13	RESPIRATIONS
44	0	2023-06-04T10:45:59Z	96	PULSE
16	1	2023-06-06T16:58:34Z	25	RESPIRATIONS
33	2	2023-06-04T18:19:57Z	75	PULSE
48	0	2023-06-04T06:42:44Z	1	CCAD IP MEWS COMPONENT LOC
35	2	2023-06-02T23:07:40Z	96	PULSE OXIMETRY
20	1	2023-06-07T14:52:02Z	106	PULSE
16	1	2023-06-06T20:57:41Z	1	CCAD IP MEWS COMPONENT LOC
31	0	2023-06-02T15:23:19Z	118	PULSE
4	1	2023-06-04T18:43:30Z	91	PULSE OXIMETRY
32	1	2023-06-06T18:05:38Z		BLOOD PRESSURE	194/115
19	0	2023-06-05T10:38:32Z	8	RESPIRATIONS
35	1	2023-06-02T13:02:35Z	69	PULSE
34	2	2023-06-06T03:51:10Z	26.4	R FIO2
31	0	2023-06-01T13:56:52Z	93	PULSE OXIMETRY
11	2	2023-06-01T13:56:52Z	97	PULSE OXIMETRY
16	1	2023-06-04T17:51:40Z	92	PULSE OXIMETRY
4	0	2023-06-08T04:17:09Z	0	CCAD IP MEWS COMPONENT LOC
3	1	2023-06-05T12:06:38Z	0	CCAD IP MEWS COMPONENT LOC
14	2	2023-06-05T17:08:56Z	19	RESPIRATIONS
32	0	2023-06-02T15:23:19Z	95.9	TEMPERATURE
46	0	2023-06-08T04:05:16Z	9	RESPIRATIONS
23	2	2023-06-06T02:11:10Z	59	PULSE
15	2	2023-06-04T19:03:33Z	97	PULSE OXIMETRY
31	0	2023-06-01T13:56:52Z	92	PULSE
45	2	2023-06-06T18:47:43Z	1	CCAD IP MEWS COMPONENT LOC
19	0	2023-06-04T03:09:04Z		BLOOD PRESSURE	136/96
47	1	2023-06-03T05:59:23Z	24.3	R FIO2
42	0	2023-06-07T19:23:56Z	108	PULSE
38	1	2023-06-07T21:35:15Z	17.4	R FIO2
32	2	2023-06-06T18:05:38Z	1	CCAD IP MEWS COMPONENT LOC
17	1	2023-06-01T16:12:38Z	99.1	TEMPERATURE
50	0	2023-06-03T21:29:20Z	0	CCAD IP MEWS COMPONENT LOC
34	1	2023-06-07T00:19:38Z	89	PULSE
22	1	2023-06-02T01:20:20Z	8	RESPIRATIONS
48	0	2023-06-04T06:31:33Z	91	PULSE OXIMETRY
28	2	2023-06-07T19:23:56Z	96.3	TEMPERATURE
25	1	2023-06-05T16:26:15Z	100.6	TEMPERATURE
8	0	2023-06-03T18:58:25Z	99.9	TEMPERATURE
6	0	2023-06-03T05:01:09Z	18	RESPIRATIONS
38	2	2023-06-03T05:01:09Z	98.4	TEMPERATURE
18	1	2023-06-04T17:51:40Z	100.5	TEMPERATURE
33	0	2023-06-02T07:24:07Z	22.0	R FIO2
23	2	2023-06-03T00:54:49Z	129	PULSE
31	2	2023-06-06T03:51:10Z	0	CCAD IP MEWS COMPONENT LOC
5	2	2023-06-02T18:32:43Z	101.9	TEMPERATURE
5	0	2023-06-03T05:01:09Z	15	RESPIRATIONS
1	2	2023-06-04T10:45:59Z	15.6	R FIO2
36	1	2023-06-07T04:08:02Z	92	PULSE OXIMETRY
21	1	2023-06-07T23:32:02Z	17.4	R FIO2
36	0	2023-06-02T01:20:20Z		BLOOD PRESSURE	193/61
20	2	2023-06-07T17:23:03Z	99.2	TEMPERATURE
4	1	2023-06-08T01:16:48Z	10	RESPIRATIONS
49	1	2023-06-07T12:42:59Z	1	CCAD IP MEWS COMPONENT LOC
27	1	2023-06-03T00:54:49Z	0	CCAD IP MEWS COMPONENT LOC
16	2	2023-06-03T06:35:38Z	28.2	R FIO2
28	2	2023-06-03T19:35:21Z	21.1	R FIO2
35	0	2023-06-03T13:53:33Z	90	PULSE OXIMETRY
25	1	2023-06-02T13:02:35Z	1	CCAD IP MEWS COMPONENT LOC
11	1	2023-06-07T23:45:36Z		BLOOD PRESSURE	186/93
40	0	2023-06-02T13:14:09Z	23.3	R FIO2
25	2	2023-06-01T13:56:52Z	96	PULSE OXIMETRY
14	2	2023-06-05T10:38:32Z	24	RESPIRATIONS
5	2	2023-06-05T06:05:18Z		BLOOD PRESSURE	156/75
24	1	2023-06-03T20:03:56Z	98	PULSE OXIMETRY
49	0	2023-06-04T06:56:47Z	92	PULSE OXIMETRY
17	0	2023-06-04T06:56:47Z	17	RESPIRATIONS
42	2	2023-06-06T12:56:30Z	99.5	TEMPERATURE
40	2	2023-06-04T13:19:21Z	1	CCAD IP MEWS COMPONENT LOC
23	2	2023-06-02T13:14:09Z		BLOOD PRESSURE	159/97
17	1	2023-06-07T23:45:36Z	99.0	TEMPERATURE
22	2	2023-06-03T21:25:08Z	26.1	R FIO2
33	1	2023-06-03T21:29:20Z	100	PULSE OXIMETRY
5	1	2023-06-01T16:12:38Z	114	PULSE
10	0	2023-06-04T06:31:33Z		BLOOD PRESSURE	215/105
6	0	2023-06-05T00:03:04Z	53	PULSE
34	2	2023-06-07T00:19:38Z	20	RESPIRATIONS
23	2	2023-06-06T14:25:05Z	94	PULSE OXIMETRY
36	2	2023-06-04T10:45:59Z	100.5	TEMPERATURE
23	2	2023-06-07T22:59:08Z		BLOOD PRESSURE	95/52
7	2	2023-06-06T11:19:20Z	75	PULSE
40	1	2023-06-03T06:35:38Z		BLOOD PRESSURE	168/62
49	2	2023-06-07T21:35:15Z	99	PULSE OXIMETRY
50	0	2023-06-07T04:08:02Z	104	PULSE
19	1	2023-06-06T08:06:44Z		BLOOD PRESSURE	140/69
31	2	2023-06-03T06:35:38Z	95	PULSE OXIMETRY
40	2	2023-06-05T00:03:04Z	0	CCAD IP MEWS COMPONENT LOC
2	2	2023-06-06T23:32:41Z	96.1	TEMPERATURE
42	0	2023-06-03T21:25:08Z	25.2	R FIO2
41	0	2023-06-08T05:52:28Z	115	PULSE
36	2	2023-06-02T23:07:40Z	114	PULSE
22	1	2023-06-02T05:32:33Z	0	CCAD IP MEWS COMPONENT LOC
1	2	2023-06-06T06:52:20Z	0	CCAD IP MEWS COMPONENT LOC
16	0	2023-06-03T10:45:42Z	95	PULSE OXIMETRY
2	2	2023-06-06T16:58:34Z	0	CCAD IP MEWS COMPONENT LOC
7	0	2023-06-06T12:56:30Z	17	RESPIRATIONS
18	2	2023-06-03T21:29:20Z	102	PULSE
29	1	2023-06-08T04:34:24Z	23.5	R FIO2
12	2	2023-06-03T21:25:08Z	95	PULSE OXIMETRY
26	1	2023-06-03T19:35:02Z	101.3	TEMPERATURE
21	0	2023-06-05T06:49:09Z		BLOOD PRESSURE	207/83
1	1	2023-06-08T04:34:24Z	100.0	TEMPERATURE
41	1	2023-06-06T06:52:20Z	97.8	TEMPERATURE
12	1	2023-06-07T23:32:02Z	21.5	R FIO2
45	1	2023-06-05T17:08:56Z		BLOOD PRESSURE	201/62
43	2	2023-06-01T23:46:40Z	10	RESPIRATIONS
36	2	2023-06-03T19:35:21Z	100.7	TEMPERATURE
25	1	2023-06-04T13:19:21Z	22.1	R FIO2
49	2	2023-06-07T23:32:02Z		BLOOD PRESSURE	213/66
1	1	2023-06-06T12:56:30Z	100	PULSE OXIMETRY
5	2	2023-06-02T05:32:33Z	1	CCAD IP MEWS COMPONENT LOC
47	0	2023-06-06T12:56:30Z	9	RESPIRATIONS
42	0	2023-06-04T06:42:44Z	101.5	TEMPERATURE
22	1	2023-06-02T13:02:35Z	66	PULSE
29	1	2023-06-05T12:06:38Z		BLOOD PRESSURE	151/61
49	0	2023-06-03T22:18:21Z	124	PULSE
30	0	2023-06-05T06:49:09Z	10	RESPIRATIONS
9	0	2023-06-08T04:34:24Z	99.3	TEMPERATURE
26	2	2023-06-05T16:34:53Z	98.4	TEMPERATURE
31	2	2023-06-03T02:21:05Z	102.0	TEMPERATURE
41	1	2023-06-05T00:03:04Z		BLOOD PRESSURE	198/66
3	0	2023-06-03T21:25:08Z	22.0	R FIO2
12	2	2023-06-04T19:03:33Z	81	PULSE
42	0	2023-06-04T17:51:40Z	92	PULSE
30	1	2023-06-04T10:45:59Z	129	PULSE
36	0	2023-06-02T13:02:35Z	26.4	R FIO2
6	0	2023-06-04T13:19:21Z	0	CCAD IP MEWS COMPONENT LOC
18	2	2023-06-02T09:39:47Z	12	RESPIRATIONS
43	1	2023-06-01T16:12:38Z	94	PULSE OXIMETRY
10	1	2023-06-07T19:23:56Z	1	CCAD IP MEWS COMPONENT LOC
17	1	2023-06-04T22:58:46Z	10	RESPIRATIONS
18	2	2023-06-04T22:58:46Z		BLOOD PRESSURE	200/93
41	0	2023-06-04T19:53:44Z		BLOOD PRESSURE	172/115
10	1	2023-06-05T12:06:38Z		BLOOD PRESSURE	173/84
15	0	2023-06-03T05:59:23Z		BLOOD PRESSURE	154/68
7	0	2023-06-06T06:52:20Z	96.6	TEMPERATURE
37	2	2023-06-02T18:32:43Z	100.0	TEMPERATURE
21	1	2023-06-01T13:56:52Z	29.2	R FIO2
36	0	2023-06-01T16:12:38Z	18.9	R FIO2
27	1	2023-06-07T14:52:02Z	101.9	TEMPERATURE
42	0	2023-06-06T18:47:43Z	99	PULSE OXIMETRY
30	1	2023-06-05T17:08:56Z	14	RESPIRATIONS
19	1	2023-06-02T18:32:43Z	97.7	TEMPERATURE
44	2	2023-06-03T19:35:02Z	24.4	R FIO2
48	0	2023-06-07T23:32:02Z	28.2	R FIO2
41	2	2023-06-08T04:34:24Z	98	PULSE
48	0	2023-06-05T16:26:15Z	26.5	R FIO2
39	2	2023-06-03T19:35:21Z	83	PULSE
30	0	2023-06-07T14:52:02Z	99.8	TEMPERATURE
23	0	2023-06-02T00:27:39Z	24.8	R FIO2
15	0	2023-06-02T11:56:29Z		BLOOD PRESSURE	144/69
39	2	2023-06-05T16:26:15Z	13	RESPIRATIONS
48	1	2023-06-03T20:03:56Z	72	PULSE
18	1	2023-06-05T12:06:38Z	28.2	R FIO2
22	1	2023-06-05T06:19:32Z	20	RESPIRATIONS
27	0	2023-06-08T02:48:24Z	1	CCAD IP MEWS COMPONENT LOC
16	1	2023-06-04T06:42:44Z	91	PULSE OXIMETRY
33	2	2023-06-05T12:06:38Z	21.1	R FIO2
16	2	2023-06-04T09:57:04Z	97.9	TEMPERATURE
31	1	2023-06-06T14:25:05Z	118	PULSE
31	0	2023-06-03T18:58:25Z	101.0	TEMPERATURE
50	0	2023-06-05T14:27:24Z	98.5	TEMPERATURE
30	1	2023-06-06T18:47:43Z	87	PULSE
16	1	2023-06-06T12:56:30Z	1	CCAD IP MEWS COMPONENT LOC
8	1	2023-06-04T06:56:47Z	1	CCAD IP MEWS COMPONENT LOC
23	2	2023-06-06T03:51:10Z		BLOOD PRESSURE	116/90
15	1	2023-06-03T14:26:17Z	97	PULSE OXIMETRY
19	0	2023-06-03T13:53:33Z	114	PULSE
26	1	2023-06-02T19:50:09Z		BLOOD PRESSURE	153/86
2	0	2023-06-02T23:07:40Z	99	PULSE OXIMETRY
45	2	2023-06-03T20:03:56Z		BLOOD PRESSURE	123/77
10	1	2023-06-02T00:27:39Z	127	PULSE
17	0	2023-06-05T06:19:32Z	29.4	R FIO2
36	2	2023-06-05T06:05:18Z		BLOOD PRESSURE	114/110
14	0	2023-06-02T13:14:09Z	17.6	R FIO2
24	2	2023-06-07T19:23:56Z	90	PULSE
5	0	2023-06-05T16:34:53Z	0	CCAD IP MEWS COMPONENT LOC
10	1	2023-06-06T18:05:38Z		BLOOD PRESSURE	168/96
1	0	2023-06-07T21:35:15Z	101.6	TEMPERATURE
18	2	2023-06-04T20:51:37Z	95	PULSE OXIMETRY
24	0	2023-06-08T05:52:28Z	98	PULSE
12	1	2023-06-07T21:35:15Z	13	RESPIRATIONS
12	1	2023-06-07T21:35:15Z	116	PULSE
21	0	2023-06-05T14:07:33Z	13	RESPIRATIONS
1	0	2023-06-03T00:54:49Z	92	PULSE OXIMETRY
1	0	2023-06-01T16:12:38Z	9	RESPIRATIONS
41	0	2023-06-02T15:23:19Z	0	CCAD IP MEWS COMPONENT LOC
15	2	2023-06-03T20:03:56Z	23	RESPIRATIONS
36	2	2023-06-07T23:32:02Z		BLOOD PRESSURE	217/98
48	0	2023-06-06T14:25:05Z	25.1	R FIO2
48	0	2023-06-03T20:03:56Z	15	RESPIRATIONS
28	0	2023-06-03T21:25:08Z	91	PULSE OXIMETRY
30	1	2023-06-06T16:58:34Z		BLOOD PRESSURE	220/82
11	1	2023-06-03T18:58:25Z	0	CCAD IP MEWS COMPONENT LOC
26	2	2023-06-05T14:07:33Z	1	CCAD IP MEWS COMPONENT LOC
49	0	2023-06-05T14:07:33Z	27.1	R FIO2
15	0	2023-06-06T14:25:05Z	15.8	R FIO2
2	0	2023-06-03T02:21:05Z		BLOOD PRESSURE	134/79
19	0	2023-06-06T20:57:41Z	100.1	TEMPERATURE
39	2	2023-06-04T01:23:22Z	21.2	R FIO2
39	1	2023-06-06T11:19:20Z	18.7	R FIO2
32	1	2023-06-08T04:34:24Z	10	RESPIRATIONS
24	2	2023-06-05T00:03:04Z	59	PULSE
10	0	2023-06-05T12:06:38Z		BLOOD PRESSURE	114/53
34	0	2023-06-04T05:02:21Z	1	CCAD IP MEWS COMPONENT LOC
23	1	2023-06-03T02:21:05Z	93	PULSE OXIMETRY
1	2	2023-06-02T21:28:19Z	99.3	TEMPERATURE
3	1	2023-06-02T01:20:20Z	94	PULSE OXIMETRY
33	2	2023-06-02T21:28:19Z	96.6	TEMPERATURE
39	0	2023-06-03T10:45:42Z	16.4	R FIO2
44	1	2023-06-05T06:19:32Z	65	PULSE
6	0	2023-06-05T12:06:38Z	59	PULSE
38	0	2023-06-02T07:24:07Z	29.7	R FIO2
17	2	2023-06-08T04:34:24Z		BLOOD PRESSURE	201/112
35	0	2023-06-07T00:19:38Z	56	PULSE
46	2	2023-06-07T12:30:47Z	73	PULSE
13	1	2023-06-04T19:53:44Z		BLOOD PRESSURE	206/64
32	2	2023-06-02T01:20:20Z	97.0	TEMPERATURE
43	1	2023-06-02T15:06:49Z	96.5	TEMPERATURE
50	2	2023-06-06T18:05:38Z	9	RESPIRATIONS
19	1	2023-06-07T19:23:56Z		BLOOD PRESSURE	94/116
13	0	2023-06-06T11:19:20Z	26.5	R FIO2
7	0	2023-06-07T23:32:02Z	0	CCAD IP MEWS COMPONENT LOC
23	0	2023-06-02T07:24:07Z	19	RESPIRATIONS
23	0	2023-06-04T22:58:46Z	100.7	TEMPERATURE
2	0	2023-06-07T14:52:02Z	26.1	R FIO2
44	0	2023-06-08T04:17:09Z		BLOOD PRESSURE	207/107
20	2	2023-06-03T18:58:25Z	96.3	TEMPERATURE
5	2	2023-06-04T09:57:04Z	20	RESPIRATIONS
6	1	2023-06-03T18:58:25Z	96	PULSE OXIMETRY
18	1	2023-06-06T18:05:38Z	1	CCAD IP MEWS COMPONENT LOC
3	0	2023-06-04T13:19:21Z	63	PULSE
23	0	2023-06-03T14:26:17Z		BLOOD PRESSURE	182/71
41	1	2023-06-07T04:08:02Z	17	RESPIRATIONS
41	1	2023-06-02T17:23:21Z	101	PULSE
34	0	2023-06-06T14:25:05Z	0	CCAD IP MEWS COMPONENT LOC
31	0	2023-06-08T04:05:16Z		BLOOD PRESSURE	211/63
18	0	2023-06-02T11:56:29Z	25.5	R FIO2
2	0	2023-06-03T14:26:17Z	63	PULSE
24	0	2023-06-02T19:50:09Z		BLOOD PRESSURE	141/51
3	1	2023-06-06T12:56:30Z	80	PULSE
35	1	2023-06-02T09:39:47Z		BLOOD PRESSURE	169/115
32	2	2023-06-03T14:26:17Z	113	PULSE
36	1	2023-06-05T06:19:32Z		BLOOD PRESSURE	181/53
3	2	2023-06-06T03:51:10Z		BLOOD PRESSURE	121/91
5	0	2023-06-02T11:56:29Z		BLOOD PRESSURE	188/101
31	2	2023-06-06T23:32:41Z		BLOOD PRESSURE	136/80
25	2	2023-06-05T10:38:32Z		BLOOD PRESSURE	101/108
44	0	2023-06-03T21:25:08Z		BLOOD PRESSURE	100/84
31	2	2023-06-04T05:02:21Z	92	PULSE OXIMETRY
22	1	2023-06-04T13:19:21Z	96	PULSE
40	2	2023-06-04T03:09:04Z	1	CCAD IP MEWS COMPONENT LOC
21	1	2023-06-02T13:02:35Z	95.4	TEMPERATURE
42	2	2023-06-05T06:05:18Z	62	PULSE
7	2	2023-06-01T16:12:38Z	0	CCAD IP MEWS COMPONENT LOC
33	1	2023-06-08T04:17:09Z	96	PULSE OXIMETRY
48	1	2023-06-01T14:44:07Z	92	PULSE OXIMETRY
15	2	2023-06-02T07:24:07Z		BLOOD PRESSURE	182/83
1	0	2023-06-04T03:09:04Z	10	RESPIRATIONS
10	1	2023-06-06T23:32:41Z	17.7	R FIO2
19	1	2023-06-03T21:29:20Z	26.3	R FIO2
29	0	2023-06-02T05:32:33Z	18.9	R FIO2
9	0	2023-06-06T20:57:41Z	99	PULSE OXIMETRY
20	0	2023-06-02T19:50:09Z	1	CCAD IP MEWS COMPONENT LOC
48	2	2023-06-04T06:56:47Z	26.4	R FIO2
23	0	2023-06-05T14:27:24Z	0	CCAD IP MEWS COMPONENT LOC
30	1	2023-06-06T23:32:41Z	24	RESPIRATIONS
50	1	2023-06-06T22:41:08Z		BLOOD PRESSURE	141/60
34	0	2023-06-02T01:20:20Z	21.1	R FIO2
31	2	2023-06-03T10:45:42Z		BLOOD PRESSURE	90/109
23	2	2023-06-05T06:49:09Z	101.1	TEMPERATURE
20	1	2023-06-03T01:03:34Z	64	PULSE
13	2	2023-06-06T02:11:10Z	90	PULSE
49	0	2023-06-04T10:45:59Z	0	CCAD IP MEWS COMPONENT LOC
35	2	2023-06-03T22:18:21Z		BLOOD PRESSURE	120/77
34	1	2023-06-04T17:51:40Z	92	PULSE OXIMETRY
25	2	2023-06-02T21:28:19Z	22.4	R FIO2
21	0	2023-06-02T21:04:52Z	90	PULSE
35	1	2023-06-04T01:23:22Z	87	PULSE
12	1	2023-06-04T19:53:44Z	19	RESPIRATIONS
49	1	2023-06-05T16:26:15Z	0	CCAD IP MEWS COMPONENT LOC
36	1	2023-06-07T19:23:56Z	28.5	R FIO2
13	1	2023-06-04T03:09:04Z	18	RESPIRATIONS
36	1	2023-06-04T19:53:44Z	98.8	TEMPERATURE
11	1	2023-06-06T14:25:05Z	92	PULSE OXIMETRY
4	2	2023-06-05T00:03:04Z	100	PULSE OXIMETRY
27	1	2023-06-06T12:56:30Z		BLOOD PRESSURE	204/74
5	2	2023-06-05T00:03:04Z	12	RESPIRATIONS
45	2	2023-06-03T14:26:17Z	94	PULSE OXIMETRY
30	2	2023-06-04T19:03:33Z		BLOOD PRESSURE	189/86
45	2	2023-06-05T00:03:04Z	99	PULSE OXIMETRY
2	2	2023-06-03T01:03:34Z		BLOOD PRESSURE	102/69
49	0	2023-06-04T03:09:04Z	76	PULSE
38	0	2023-06-08T01:16:48Z		BLOOD PRESSURE	136/119
50	2	2023-06-03T19:35:02Z	19.9	R FIO2
12	2	2023-06-01T13:56:52Z	124	PULSE
40	0	2023-06-06T12:56:30Z	26.0	R FIO2
40	0	2023-06-04T06:42:44Z		BLOOD PRESSURE	132/60
36	0	2023-06-08T01:16:48Z	25.8	R FIO2
38	0	2023-06-04T20:51:37Z	99.1	TEMPERATURE
30	2	2023-06-06T12:56:30Z	0	CCAD IP MEWS COMPONENT LOC
15	2	2023-06-04T06:31:33Z		BLOOD PRESSURE	162/66
31	2	2023-06-08T04:17:09Z	1	CCAD IP MEWS COMPONENT LOC
37	2	2023-06-03T20:03:56Z	17.0	R FIO2
40	0	2023-06-05T16:34:53Z	21.7	R FIO2
23	1	2023-06-05T12:06:38Z	10	RESPIRATIONS
27	0	2023-06-07T00:19:38Z	97.6	TEMPERATURE
36	1	2023-06-03T21:25:42Z	24	RESPIRATIONS
20	2	2023-06-07T12:42:59Z	21	RESPIRATIONS
7	1	2023-06-01T16:12:38Z	25	RESPIRATIONS
22	0	2023-06-03T21:29:20Z	85	PULSE
41	1	2023-06-06T11:19:20Z	101.4	TEMPERATURE
26	2	2023-06-07T12:42:59Z	24	RESPIRATIONS
11	0	2023-06-05T05:12:23Z	29.7	R FIO2
43	1	2023-06-05T17:08:56Z	29.0	R FIO2
35	2	2023-06-02T21:04:52Z		BLOOD PRESSURE	90/81
31	1	2023-06-02T00:27:39Z	55	PULSE
21	1	2023-06-03T22:18:21Z	20.7	R FIO2
43	0	2023-06-02T19:50:09Z	100.5	TEMPERATURE
23	0	2023-06-06T16:58:34Z		BLOOD PRESSURE	129/106
35	1	2023-06-01T16:12:38Z	99.1	TEMPERATURE
14	2	2023-06-08T04:34:24Z	26.4	R FIO2
18	2	2023-06-04T06:31:33Z	0	CCAD IP MEWS COMPONENT LOC
17	0	2023-06-02T15:06:49Z	1	CCAD IP MEWS COMPONENT LOC
30	0	2023-06-01T16:12:38Z	0	CCAD IP MEWS COMPONENT LOC
37	0	2023-06-05T05:12:23Z	81	PULSE
38	2	2023-06-07T23:32:02Z	106	PULSE
9	0	2023-06-04T06:56:47Z	98.6	TEMPERATURE
14	2	2023-06-07T17:56:23Z		BLOOD PRESSURE	145/52
28	0	2023-06-05T12:06:38Z	12	RESPIRATIONS
3	1	2023-06-04T06:56:47Z	0	CCAD IP MEWS COMPONENT LOC
2	2	2023-06-02T13:14:09Z	0	CCAD IP MEWS COMPONENT LOC
21	1	2023-06-08T02:48:24Z	91	PULSE OXIMETRY
32	1	2023-06-04T01:23:22Z	0	CCAD IP MEWS COMPONENT LOC
17	2	2023-06-04T09:57:04Z	101.3	TEMPERATURE
44	2	2023-06-08T04:17:09Z		BLOOD PRESSURE	106/51
8	2	2023-06-04T06:56:47Z	95.1	TEMPERATURE
11	2	2023-06-08T04:05:16Z	95	PULSE OXIMETRY
49	2	2023-06-03T14:26:17Z	93	PULSE OXIMETRY
37	0	2023-06-04T06:56:47Z	21	RESPIRATIONS
13	0	2023-06-04T03:09:04Z	9	RESPIRATIONS
24	0	2023-06-06T22:41:08Z	104	PULSE
2	1	2023-06-02T11:56:29Z	29.0	R FIO2
31	2	2023-06-04T20:51:37Z	98	PULSE
12	0	2023-06-06T16:58:34Z	105	PULSE
12	0	2023-06-05T16:26:15Z	24	RESPIRATIONS
16	1	2023-06-05T06:05:18Z	100.4	TEMPERATURE
6	1	2023-06-05T06:19:32Z	95	PULSE OXIMETRY
23	0	2023-06-03T00:19:40Z	68	PULSE
25	2	2023-06-07T14:52:02Z	20.8	R FIO2
1	2	2023-06-07T12:42:59Z	93	PULSE OXIMETRY
43	1	2023-06-02T01:20:20Z	66	PULSE
3	2	2023-06-06T16:58:34Z	24.1	R FIO2
15	2	2023-06-06T08:06:44Z		BLOOD PRESSURE	131/77
31	0	2023-06-07T21:35:15Z	0	CCAD IP MEWS COMPONENT LOC
34	2	2023-06-04T20:51:37Z	112	PULSE
40	0	2023-06-04T10:45:59Z		BLOOD PRESSURE	127/62
32	1	2023-06-02T11:56:29Z		BLOOD PRESSURE	99/108
44	2	2023-06-04T09:57:04Z	98	PULSE OXIMETRY
24	1	2023-06-04T06:56:47Z	22	RESPIRATIONS
33	2	2023-06-08T05:52:28Z	93	PULSE OXIMETRY
26	0	2023-06-02T23:07:40Z	81	PULSE
19	0	2023-06-06T06:52:20Z	19	RESPIRATIONS
4	1	2023-06-03T02:21:05Z	19.0	R FIO2
36	2	2023-06-03T21:25:42Z	94	PULSE OXIMETRY
15	0	2023-06-06T22:41:08Z	100.0	TEMPERATURE
38	1	2023-06-05T00:03:04Z	99.9	TEMPERATURE
26	1	2023-06-03T10:45:42Z		BLOOD PRESSURE	134/65
17	1	2023-06-03T22:18:21Z	91	PULSE OXIMETRY
41	0	2023-06-07T04:08:02Z	28.7	R FIO2
31	2	2023-06-03T19:35:02Z		BLOOD PRESSURE	217/62
17	2	2023-06-06T06:52:20Z	115	PULSE
47	2	2023-06-07T04:08:02Z	15	RESPIRATIONS
8	0	2023-06-04T09:57:04Z	20	RESPIRATIONS
18	2	2023-06-03T01:03:34Z	99.8	TEMPERATURE
2	1	2023-06-04T09:57:04Z	100	PULSE
19	1	2023-06-05T00:03:04Z	101.7	TEMPERATURE
23	0	2023-06-02T18:32:43Z	52	PULSE
43	0	2023-06-06T22:41:08Z	95	PULSE OXIMETRY
42	2	2023-06-07T22:59:08Z	16.7	R FIO2
41	2	2023-06-06T22:41:08Z	24	RESPIRATIONS
25	0	2023-06-06T18:05:38Z		BLOOD PRESSURE	199/57
6	1	2023-06-01T13:56:52Z	100.1	TEMPERATURE
38	1	2023-06-06T20:57:41Z	100	PULSE OXIMETRY
7	1	2023-06-07T22:59:08Z	10	RESPIRATIONS
36	0	2023-06-06T23:32:41Z	94	PULSE OXIMETRY
37	2	2023-06-03T19:35:21Z	1	CCAD IP MEWS COMPONENT LOC
32	2	2023-06-03T21:25:08Z		BLOOD PRESSURE	213/113
26	1	2023-06-02T21:28:19Z	90	PULSE OXIMETRY
8	0	2023-06-04T01:23:22Z		BLOOD PRESSURE	164/95
40	0	2023-06-06T23:32:41Z	19	RESPIRATIONS
4	1	2023-06-08T04:17:09Z	17	RESPIRATIONS
40	0	2023-06-02T18:32:43Z	99.3	TEMPERATURE
37	0	2023-06-02T05:32:33Z	28.9	R FIO2
25	0	2023-06-08T04:34:24Z	95.4	TEMPERATURE
7	0	2023-06-05T06:19:32Z	12	RESPIRATIONS
46	2	2023-06-07T23:32:02Z	1	CCAD IP MEWS COMPONENT LOC
46	1	2023-06-08T04:34:24Z		BLOOD PRESSURE	135/98
50	2	2023-06-06T16:58:34Z	19	RESPIRATIONS
41	2	2023-06-03T00:54:49Z	96.1	TEMPERATURE
14	0	2023-06-08T04:17:09Z		BLOOD PRESSURE	213/56
14	2	2023-06-05T17:08:56Z	16.4	R FIO2
1	1	2023-06-03T05:59:23Z	81	PULSE
20	1	2023-06-02T09:39:47Z	27.0	R FIO2
47	2	2023-06-05T16:34:53Z		BLOOD PRESSURE	129/51
39	2	2023-06-04T03:09:04Z	28.4	R FIO2
36	1	2023-06-03T21:29:20Z		BLOOD PRESSURE	158/94
18	1	2023-06-03T05:01:09Z	23	RESPIRATIONS
38	0	2023-06-03T19:35:02Z	101.2	TEMPERATURE
12	2	2023-06-03T00:19:40Z	21.7	R FIO2
40	0	2023-06-05T06:49:09Z	13	RESPIRATIONS
40	0	2023-06-04T03:09:04Z	98	PULSE OXIMETRY
36	0	2023-06-06T20:57:41Z	8	RESPIRATIONS
22	0	2023-06-06T14:25:05Z	1	CCAD IP MEWS COMPONENT LOC
14	1	2023-06-06T12:56:30Z	16.5	R FIO2
24	0	2023-06-03T21:25:08Z	114	PULSE
5	2	2023-06-04T03:09:04Z	17	RESPIRATIONS
45	1	2023-06-02T13:14:09Z	62	PULSE
15	1	2023-06-03T19:35:21Z	1	CCAD IP MEWS COMPONENT LOC
13	2	2023-06-02T21:28:19Z	90	PULSE OXIMETRY
45	2	2023-06-05T16:26:15Z		BLOOD PRESSURE	199/103
16	1	2023-06-06T23:32:41Z		BLOOD PRESSURE	118/120
3	0	2023-06-02T18:32:43Z	1	CCAD IP MEWS COMPONENT LOC
25	2	2023-06-07T00:19:38Z	0	CCAD IP MEWS COMPONENT LOC
37	1	2023-06-06T23:32:41Z	29.4	R FIO2
18	0	2023-06-03T19:35:21Z	17	RESPIRATIONS
28	2	2023-06-04T17:51:40Z	98.0	TEMPERATURE
21	0	2023-06-05T06:49:09Z	1	CCAD IP MEWS COMPONENT LOC
30	2	2023-06-05T06:49:09Z	79	PULSE
50	1	2023-06-05T13:29:39Z	92	PULSE OXIMETRY
46	2	2023-06-08T05:52:28Z	100	PULSE OXIMETRY
22	1	2023-06-03T21:25:08Z	96.3	TEMPERATURE
11	1	2023-06-06T12:56:30Z	24.6	R FIO2
21	0	2023-06-02T07:24:07Z	0	CCAD IP MEWS COMPONENT LOC
48	2	2023-06-07T23:32:02Z		BLOOD PRESSURE	114/102
25	1	2023-06-02T05:32:33Z	19	RESPIRATIONS
28	2	2023-06-02T19:50:09Z	19	RESPIRATIONS
14	1	2023-06-04T03:09:04Z	20.2	R FIO2
27	0	2023-06-06T06:52:20Z	24.5	R FIO2
32	0	2023-06-03T06:35:38Z	97	PULSE OXIMETRY
45	1	2023-06-05T00:03:04Z	0	CCAD IP MEWS COMPONENT LOC
41	0	2023-06-07T23:45:36Z	1	CCAD IP MEWS COMPONENT LOC
5	0	2023-06-04T17:51:40Z	121	PULSE
31	0	2023-06-04T17:51:40Z	100.5	TEMPERATURE
22	2	2023-06-02T11:56:29Z		BLOOD PRESSURE	207/119
35	0	2023-06-07T04:08:02Z	95	PULSE OXIMETRY
34	0	2023-06-02T23:07:40Z	103	PULSE
10	2	2023-06-03T05:59:23Z	82	PULSE
29	2	2023-06-02T21:04:52Z	99.5	TEMPERATURE
15	1	2023-06-03T21:25:42Z		BLOOD PRESSURE	176/56
2	1	2023-06-08T01:16:48Z	60	PULSE
5	1	2023-06-07T17:56:23Z		BLOOD PRESSURE	136/113
27	2	2023-06-03T18:58:25Z		BLOOD PRESSURE	164/72
42	1	2023-06-07T14:52:02Z	97.3	TEMPERATURE
13	0	2023-06-04T17:51:40Z	99	PULSE OXIMETRY
17	2	2023-06-03T13:53:33Z	74	PULSE
6	2	2023-06-06T23:32:41Z	96.1	TEMPERATURE
37	0	2023-06-01T14:44:07Z	0	CCAD IP MEWS COMPONENT LOC
46	0	2023-06-06T14:25:05Z	17.2	R FIO2
30	2	2023-06-05T16:34:53Z	29.0	R FIO2
49	1	2023-06-04T18:43:30Z		BLOOD PRESSURE	181/74
20	2	2023-06-04T18:43:30Z	0	CCAD IP MEWS COMPONENT LOC
34	0	2023-06-08T02:48:24Z		BLOOD PRESSURE	116/85
2	0	2023-06-03T14:26:17Z	95	PULSE OXIMETRY
6	2	2023-06-03T20:03:56Z	90	PULSE OXIMETRY
40	0	2023-06-07T12:30:47Z	17.3	R FIO2
12	1	2023-06-01T23:46:40Z	115	PULSE
19	0	2023-06-03T22:18:21Z	97	PULSE OXIMETRY
22	2	2023-06-04T19:53:44Z	14	RESPIRATIONS
25	0	2023-06-03T10:45:42Z	117	PULSE
31	0	2023-06-07T12:42:59Z	75	PULSE
2	2	2023-06-04T18:43:30Z	20.0	R FIO2
13	2	2023-06-02T15:23:19Z	97	PULSE OXIMETRY
21	1	2023-06-07T22:59:08Z		BLOOD PRESSURE	142/93
6	2	2023-06-02T11:56:29Z	15	RESPIRATIONS
38	1	2023-06-02T07:24:07Z	83	PULSE
16	2	2023-06-05T06:05:18Z		BLOOD PRESSURE	154/89
21	1	2023-06-01T13:56:52Z	83	PULSE
25	1	2023-06-02T13:02:35Z	20.1	R FIO2
27	1	2023-06-05T13:29:39Z	0	CCAD IP MEWS COMPONENT LOC
50	0	2023-06-07T23:45:36Z	100	PULSE OXIMETRY
24	1	2023-06-03T21:25:08Z	20.6	R FIO2
3	0	2023-06-05T13:29:39Z		BLOOD PRESSURE	147/51
11	0	2023-06-06T06:52:20Z	21.9	R FIO2
24	1	2023-06-07T17:56:23Z	1	CCAD IP MEWS COMPONENT LOC
11	1	2023-06-03T19:35:21Z		BLOOD PRESSURE	133/98
44	2	2023-06-03T00:54:49Z		BLOOD PRESSURE	202/80
29	0	2023-06-03T10:45:42Z	1	CCAD IP MEWS COMPONENT LOC
6	1	2023-06-06T18:47:43Z	99.3	TEMPERATURE
20	1	2023-06-01T13:56:52Z	24.2	R FIO2
27	0	2023-06-08T05:52:28Z		BLOOD PRESSURE	168/71
30	0	2023-06-04T17:51:40Z	84	PULSE
2	2	2023-06-05T16:26:15Z	29.2	R FIO2
3	0	2023-06-03T00:19:40Z	97.3	TEMPERATURE
19	0	2023-06-05T13:29:39Z	124	PULSE
15	2	2023-06-07T14:52:02Z	19.9	R FIO2
29	0	2023-06-04T19:03:33Z	128	PULSE
49	1	2023-06-02T01:20:20Z	0	CCAD IP MEWS COMPONENT LOC
13	1	2023-06-03T10:45:42Z	24	RESPIRATIONS
19	0	2023-06-03T05:01:09Z	1	CCAD IP MEWS COMPONENT LOC
1	1	2023-06-07T12:30:47Z	123	PULSE
39	1	2023-06-05T12:06:38Z		BLOOD PRESSURE	164/50
44	2	2023-06-03T02:21:05Z	17	RESPIRATIONS
16	2	2023-06-04T18:43:30Z	26.6	R FIO2
18	2	2023-06-07T21:35:15Z	18	RESPIRATIONS
43	0	2023-06-03T05:01:09Z		BLOOD PRESSURE	118/76
22	0	2023-06-05T06:49:09Z	1	CCAD IP MEWS COMPONENT LOC
1	2	2023-06-05T13:29:39Z	91	PULSE OXIMETRY
44	0	2023-06-05T00:03:04Z	100	PULSE OXIMETRY
19	0	2023-06-06T18:05:38Z	57	PULSE
30	1	2023-06-03T21:25:42Z	89	PULSE
4	2	2023-06-07T04:08:02Z	18	RESPIRATIONS
44	0	2023-06-04T03:09:04Z	90	PULSE OXIMETRY
20	2	2023-06-03T02:21:05Z	9	RESPIRATIONS
14	0	2023-06-07T00:19:38Z	51	PULSE
25	1	2023-06-02T13:14:09Z	25.9	R FIO2
10	0	2023-06-06T12:56:30Z	90	PULSE OXIMETRY
5	2	2023-06-04T03:09:04Z	0	CCAD IP MEWS COMPONENT LOC
43	0	2023-06-01T13:56:52Z	11	RESPIRATIONS
40	1	2023-06-05T17:08:56Z	97	PULSE OXIMETRY
35	1	2023-06-02T21:04:52Z	21.6	R FIO2
20	1	2023-06-02T00:27:39Z	27.1	R FIO2
21	0	2023-06-03T19:35:02Z	96	PULSE OXIMETRY
49	0	2023-06-03T01:03:34Z	100	PULSE OXIMETRY
9	2	2023-06-03T10:45:42Z	98.4	TEMPERATURE
26	0	2023-06-04T03:09:04Z	95.2	TEMPERATURE
13	0	2023-06-05T16:26:15Z	98	PULSE
45	1	2023-06-07T12:30:47Z		BLOOD PRESSURE	159/89
35	1	2023-06-08T05:52:28Z	17.0	R FIO2
1	1	2023-06-04T19:03:33Z	98	PULSE
38	0	2023-06-07T04:08:02Z	1	CCAD IP MEWS COMPONENT LOC
47	0	2023-06-05T13:29:39Z	98.7	TEMPERATURE
28	0	2023-06-03T05:59:23Z	23	RESPIRATIONS
19	2	2023-06-03T13:53:33Z	90	PULSE OXIMETRY
22	1	2023-06-04T18:19:57Z	27.1	R FIO2
38	0	2023-06-02T21:28:19Z		BLOOD PRESSURE	117/79
47	1	2023-06-05T06:19:32Z	99.0	TEMPERATURE
4	1	2023-06-03T02:21:05Z	100	PULSE OXIMETRY
38	1	2023-06-02T15:06:49Z	26.9	R FIO2
50	1	2023-06-06T16:58:34Z	127	PULSE
35	2	2023-06-02T07:24:07Z	53	PULSE
13	2	2023-06-07T21:35:15Z	28.7	R FIO2
43	0	2023-06-07T17:23:03Z		BLOOD PRESSURE	204/104
6	2	2023-06-01T23:46:40Z		BLOOD PRESSURE	213/111
5	2	2023-06-04T22:58:46Z	96.2	TEMPERATURE
28	2	2023-06-05T16:26:15Z	97.8	TEMPERATURE
9	2	2023-06-04T06:42:44Z	24	RESPIRATIONS
17	2	2023-06-06T03:51:10Z	93	PULSE OXIMETRY
39	2	2023-06-06T18:05:38Z	27.4	R FIO2
46	0	2023-06-01T13:56:52Z	20.6	R FIO2
29	0	2023-06-04T06:56:47Z	1	CCAD IP MEWS COMPONENT LOC
46	1	2023-06-02T13:02:35Z	98	PULSE
46	1	2023-06-02T11:56:29Z	98	PULSE OXIMETRY
50	2	2023-06-05T00:03:04Z	17.4	R FIO2
9	1	2023-06-08T04:34:24Z	9	RESPIRATIONS
49	1	2023-06-06T12:56:30Z	12	RESPIRATIONS
12	2	2023-06-03T00:54:49Z	99	PULSE OXIMETRY
8	1	2023-06-03T21:29:20Z	92	PULSE
1	0	2023-06-06T22:41:08Z	1	CCAD IP MEWS COMPONENT LOC
5	1	2023-06-06T18:47:43Z		BLOOD PRESSURE	182/51
24	2	2023-06-04T06:56:47Z	0	CCAD IP MEWS COMPONENT LOC
4	2	2023-06-04T10:45:59Z	0	CCAD IP MEWS COMPONENT LOC
19	1	2023-06-06T20:57:41Z	17.1	R FIO2
21	2	2023-06-08T04:17:09Z		BLOOD PRESSURE	160/57
25	0	2023-06-03T20:03:56Z	0	CCAD IP MEWS COMPONENT LOC
12	0	2023-06-04T06:31:33Z	16	RESPIRATIONS
27	0	2023-06-06T20:57:41Z	0	CCAD IP MEWS COMPONENT LOC
13	1	2023-06-04T06:42:44Z	25.0	R FIO2
1	1	2023-06-06T12:56:30Z	116	PULSE
33	2	2023-06-03T13:53:33Z	97.6	TEMPERATURE
22	0	2023-06-08T01:16:48Z	14	RESPIRATIONS
23	2	2023-06-03T02:21:05Z	99	PULSE OXIMETRY
50	1	2023-06-06T12:56:30Z	23.2	R FIO2
16	2	2023-06-03T21:29:20Z	0	CCAD IP MEWS COMPONENT LOC
40	1	2023-06-04T06:42:44Z		BLOOD PRESSURE	107/76
40	2	2023-06-02T19:50:09Z	1	CCAD IP MEWS COMPONENT LOC
45	1	2023-06-03T06:35:38Z	93	PULSE OXIMETRY
9	1	2023-06-03T06:35:38Z	1	CCAD IP MEWS COMPONENT LOC
23	1	2023-06-03T21:25:42Z	11	RESPIRATIONS
18	1	2023-06-04T06:31:33Z	99.6	TEMPERATURE
16	1	2023-06-07T23:32:02Z	129	PULSE
31	1	2023-06-05T14:07:33Z	98	PULSE OXIMETRY
34	1	2023-06-07T00:19:38Z	1	CCAD IP MEWS COMPONENT LOC
1	1	2023-06-01T13:56:52Z		BLOOD PRESSURE	203/96
35	0	2023-06-03T01:03:34Z	97.3	TEMPERATURE
3	0	2023-06-06T08:06:44Z	60	PULSE
46	0	2023-06-04T06:56:47Z	96.6	TEMPERATURE
1	2	2023-06-02T17:23:21Z	15.7	R FIO2
11	1	2023-06-04T03:09:04Z	101.2	TEMPERATURE
44	0	2023-06-03T00:19:40Z	1	CCAD IP MEWS COMPONENT LOC
23	1	2023-06-03T10:45:42Z	16	RESPIRATIONS
1	1	2023-06-02T23:07:40Z	17.4	R FIO2
16	0	2023-06-05T10:38:32Z		BLOOD PRESSURE	185/75
23	1	2023-06-05T14:27:24Z	102.2	TEMPERATURE
45	2	2023-06-05T17:08:56Z	125	PULSE
36	1	2023-06-01T16:12:38Z	0	CCAD IP MEWS COMPONENT LOC
50	2	2023-06-03T21:25:42Z	24.4	R FIO2
28	1	2023-06-02T18:32:43Z	1	CCAD IP MEWS COMPONENT LOC
9	1	2023-06-07T17:23:03Z	18	RESPIRATIONS
9	0	2023-06-05T05:12:23Z	1	CCAD IP MEWS COMPONENT LOC
1	1	2023-06-05T00:03:04Z	0	CCAD IP MEWS COMPONENT LOC
46	2	2023-06-03T10:45:42Z	18.2	R FIO2
36	1	2023-06-03T19:35:21Z		BLOOD PRESSURE	168/77
48	1	2023-06-05T00:03:04Z	1	CCAD IP MEWS COMPONENT LOC
43	0	2023-06-06T11:19:20Z	20	RESPIRATIONS
27	1	2023-06-05T10:38:32Z	127	PULSE
36	1	2023-06-02T17:23:21Z	100	PULSE OXIMETRY
45	1	2023-06-06T03:51:10Z	19	RESPIRATIONS
48	2	2023-06-05T10:38:32Z	106	PULSE
40	2	2023-06-06T23:32:41Z	0	CCAD IP MEWS COMPONENT LOC
44	1	2023-06-07T17:23:03Z	92	PULSE OXIMETRY
36	0	2023-06-08T04:17:09Z	21	RESPIRATIONS
15	1	2023-06-02T03:40:45Z	24.6	R FIO2
40	0	2023-06-07T19:23:56Z	1	CCAD IP MEWS COMPONENT LOC
24	2	2023-06-06T18:47:43Z	1	CCAD IP MEWS COMPONENT LOC
48	2	2023-06-06T06:52:20Z	1	CCAD IP MEWS COMPONENT LOC
25	0	2023-06-03T00:19:40Z	0	CCAD IP MEWS COMPONENT LOC
11	0	2023-06-06T11:19:20Z	12	RESPIRATIONS
18	1	2023-06-04T13:19:21Z		BLOOD PRESSURE	169/53
18	1	2023-06-02T21:28:19Z	95.8	TEMPERATURE
23	0	2023-06-02T07:24:07Z	65	PULSE
24	1	2023-06-05T13:29:39Z	11	RESPIRATIONS
38	0	2023-06-03T18:58:25Z	71	PULSE
41	2	2023-06-02T23:07:40Z	22.4	R FIO2
12	0	2023-06-08T04:34:24Z	112	PULSE
20	1	2023-06-03T18:58:25Z	0	CCAD IP MEWS COMPONENT LOC
41	1	2023-06-04T03:09:04Z		BLOOD PRESSURE	200/116
31	1	2023-06-03T01:03:34Z	97.5	TEMPERATURE
14	0	2023-06-04T20:51:37Z	97.2	TEMPERATURE
37	1	2023-06-04T10:45:59Z	101.9	TEMPERATURE
20	1	2023-06-07T23:45:36Z	1	CCAD IP MEWS COMPONENT LOC
44	1	2023-06-06T18:47:43Z	100.5	TEMPERATURE
19	1	2023-06-07T19:23:56Z	90	PULSE OXIMETRY
42	0	2023-06-07T21:35:15Z	105	PULSE
28	0	2023-06-01T16:12:38Z		BLOOD PRESSURE	168/113
33	2	2023-06-02T11:56:29Z	114	PULSE
17	2	2023-06-03T00:19:40Z	90	PULSE OXIMETRY
25	1	2023-06-06T23:32:41Z		BLOOD PRESSURE	122/71
37	1	2023-06-03T05:59:23Z	97	PULSE OXIMETRY
14	2	2023-06-05T16:34:53Z	101.7	TEMPERATURE
39	2	2023-06-02T21:28:19Z	28.2	R FIO2
7	1	2023-06-07T12:42:59Z	1	CCAD IP MEWS COMPONENT LOC
1	2	2023-06-06T06:52:20Z	98.6	TEMPERATURE
13	2	2023-06-02T21:04:52Z		BLOOD PRESSURE	176/80
19	0	2023-06-03T01:03:34Z	24.0	R FIO2
39	0	2023-06-04T20:51:37Z	1	CCAD IP MEWS COMPONENT LOC
27	2	2023-06-08T01:16:48Z	27.3	R FIO2
47	2	2023-06-02T11:56:29Z		BLOOD PRESSURE	102/75
32	1	2023-06-02T23:07:40Z	99	PULSE OXIMETRY
13	1	2023-06-06T02:11:10Z	0	CCAD IP MEWS COMPONENT LOC
25	0	2023-06-06T18:47:43Z	91	PULSE OXIMETRY
37	0	2023-06-06T18:47:43Z	27.1	R FIO2
7	0	2023-06-02T19:50:09Z	28.3	R FIO2
1	2	2023-06-05T13:29:39Z	123	PULSE
23	0	2023-06-07T00:19:38Z		BLOOD PRESSURE	173/65
42	0	2023-06-04T17:51:40Z	96.4	TEMPERATURE
49	0	2023-06-04T06:31:33Z	85	PULSE
10	0	2023-06-05T05:12:23Z	1	CCAD IP MEWS COMPONENT LOC
42	2	2023-06-06T08:06:44Z	1	CCAD IP MEWS COMPONENT LOC
47	1	2023-06-03T19:35:02Z	96	PULSE
9	0	2023-06-04T03:09:04Z	98.5	TEMPERATURE
37	2	2023-06-02T21:28:19Z	94	PULSE OXIMETRY
50	2	2023-06-05T00:03:04Z	14	RESPIRATIONS
14	2	2023-06-06T20:57:41Z	20.8	R FIO2
49	0	2023-06-06T12:56:30Z	1	CCAD IP MEWS COMPONENT LOC
7	2	2023-06-03T05:59:23Z	1	CCAD IP MEWS COMPONENT LOC
43	2	2023-06-07T12:42:59Z	0	CCAD IP MEWS COMPONENT LOC
22	2	2023-06-03T00:54:49Z	98	PULSE OXIMETRY
36	2	2023-06-02T09:39:47Z	99.3	TEMPERATURE
33	0	2023-06-03T06:35:38Z	95.8	TEMPERATURE
11	0	2023-06-02T00:27:39Z	1	CCAD IP MEWS COMPONENT LOC
2	2	2023-06-04T10:45:59Z	73	PULSE
17	0	2023-06-06T12:56:30Z		BLOOD PRESSURE	106/116
31	1	2023-06-07T14:52:02Z	100.1	TEMPERATURE
13	0	2023-06-06T22:41:08Z	13	RESPIRATIONS
13	1	2023-06-05T13:29:39Z		BLOOD PRESSURE	182/74
10	1	2023-06-06T08:06:44Z	98.7	TEMPERATURE
3	0	2023-06-01T16:12:38Z	19.3	R FIO2
24	1	2023-06-03T00:19:40Z	97.9	TEMPERATURE
37	0	2023-06-08T05:13:56Z	101.3	TEMPERATURE
38	2	2023-06-05T00:03:04Z	100.7	TEMPERATURE
23	2	2023-06-03T05:01:09Z	16.3	R FIO2
12	2	2023-06-06T11:19:20Z	99	PULSE OXIMETRY
32	0	2023-06-08T02:48:24Z	90	PULSE OXIMETRY
9	1	2023-06-02T07:24:07Z	0	CCAD IP MEWS COMPONENT LOC
13	1	2023-06-03T02:21:05Z		BLOOD PRESSURE	138/101
3	1	2023-06-03T14:26:17Z	22.9	R FIO2
8	0	2023-06-06T14:25:05Z	1	CCAD IP MEWS COMPONENT LOC
25	0	2023-06-03T02:21:05Z	16.3	R FIO2
34	1	2023-06-06T02:11:10Z	97.6	TEMPERATURE
29	2	2023-06-01T16:12:38Z	113	PULSE
43	1	2023-06-04T19:53:44Z	91	PULSE OXIMETRY
33	0	2023-06-07T17:56:23Z	97.8	TEMPERATURE
46	1	2023-06-01T14:44:07Z	21.9	R FIO2
45	2	2023-06-07T00:19:38Z		BLOOD PRESSURE	160/120
13	1	2023-06-07T23:32:02Z	88	PULSE
38	1	2023-06-04T09:57:04Z	1	CCAD IP MEWS COMPONENT LOC
27	2	2023-06-04T19:03:33Z	21.2	R FIO2
24	2	2023-06-06T02:11:10Z	92	PULSE
9	0	2023-06-02T11:56:29Z		BLOOD PRESSURE	130/58
32	1	2023-06-02T23:07:40Z		BLOOD PRESSURE	91/117
6	2	2023-06-06T14:25:05Z	22.4	R FIO2
29	0	2023-06-04T06:56:47Z	27.6	R FIO2
41	1	2023-06-04T09:57:04Z	62	PULSE
8	0	2023-06-03T14:26:17Z	14	RESPIRATIONS
8	2	2023-06-07T00:19:38Z	76	PULSE
14	1	2023-06-03T19:35:02Z	102.2	TEMPERATURE
41	1	2023-06-05T14:27:24Z	22.8	R FIO2
9	1	2023-06-05T14:27:24Z	0	CCAD IP MEWS COMPONENT LOC
21	0	2023-06-04T01:23:22Z	98.0	TEMPERATURE
50	1	2023-06-06T22:41:08Z	95	PULSE OXIMETRY
4	1	2023-06-05T13:29:39Z	90	PULSE OXIMETRY
23	1	2023-06-02T13:02:35Z	1	CCAD IP MEWS COMPONENT LOC
5	0	2023-06-05T14:07:33Z	95.1	TEMPERATURE
2	0	2023-06-02T11:56:29Z	24.8	R FIO2
28	1	2023-06-08T04:17:09Z	0	CCAD IP MEWS COMPONENT LOC
29	0	2023-06-06T14:25:05Z	13	RESPIRATIONS
28	1	2023-06-02T07:24:07Z	9	RESPIRATIONS
18	1	2023-06-04T20:51:37Z	95	PULSE OXIMETRY
15	2	2023-06-08T02:48:24Z	0	CCAD IP MEWS COMPONENT LOC
28	1	2023-06-02T05:32:33Z	97.4	TEMPERATURE
48	0	2023-06-03T05:59:23Z	25.4	R FIO2
37	1	2023-06-05T06:05:18Z	23.7	R FIO2
33	2	2023-06-06T12:56:30Z	0	CCAD IP MEWS COMPONENT LOC
2	0	2023-06-05T17:08:56Z	71	PULSE
18	2	2023-06-06T06:52:20Z	25.7	R FIO2
42	1	2023-06-02T21:04:52Z	15	RESPIRATIONS
22	1	2023-06-06T11:19:20Z	15	RESPIRATIONS
8	2	2023-06-04T17:51:40Z	102	PULSE
32	2	2023-06-03T14:26:17Z	96.9	TEMPERATURE
3	1	2023-06-06T06:52:20Z	25	RESPIRATIONS
45	2	2023-06-06T20:57:41Z	26.4	R FIO2
35	1	2023-06-02T19:50:09Z	97.9	TEMPERATURE
48	0	2023-06-01T13:56:52Z	58	PULSE
39	1	2023-06-02T13:02:35Z	24.9	R FIO2
34	0	2023-06-07T17:56:23Z	63	PULSE
16	1	2023-06-04T13:19:21Z	20.7	R FIO2
14	2	2023-06-05T16:26:15Z	1	CCAD IP MEWS COMPONENT LOC
2	1	2023-06-05T06:49:09Z	12	RESPIRATIONS
21	1	2023-06-03T13:53:33Z	1	CCAD IP MEWS COMPONENT LOC
24	2	2023-06-02T03:40:45Z	93	PULSE OXIMETRY
4	1	2023-06-01T13:56:52Z	93	PULSE OXIMETRY
46	2	2023-06-02T21:04:52Z	22	RESPIRATIONS
42	0	2023-06-08T01:16:48Z	96.6	TEMPERATURE
39	1	2023-06-07T22:59:08Z	1	CCAD IP MEWS COMPONENT LOC
24	1	2023-06-07T00:19:38Z	15	RESPIRATIONS
42	1	2023-06-01T13:56:52Z	14	RESPIRATIONS
2	1	2023-06-05T14:27:24Z	22	RESPIRATIONS
27	0	2023-06-08T05:52:28Z	0	CCAD IP MEWS COMPONENT LOC
27	1	2023-06-02T18:32:43Z	96	PULSE OXIMETRY
32	0	2023-06-02T21:04:52Z	123	PULSE
34	0	2023-06-06T11:19:20Z	90	PULSE OXIMETRY
44	2	2023-06-02T15:23:19Z	97.0	TEMPERATURE
43	1	2023-06-04T09:57:04Z	61	PULSE
42	0	2023-06-02T15:23:19Z	98.9	TEMPERATURE
49	2	2023-06-07T23:45:36Z	11	RESPIRATIONS
6	1	2023-06-03T05:59:23Z		BLOOD PRESSURE	99/107
45	0	2023-06-05T16:34:53Z	28.4	R FIO2
24	2	2023-06-05T13:29:39Z	90	PULSE OXIMETRY
21	1	2023-06-01T14:44:07Z	0	CCAD IP MEWS COMPONENT LOC
27	1	2023-06-02T09:39:47Z	96	PULSE OXIMETRY
10	1	2023-06-08T04:34:24Z	15.5	R FIO2
23	0	2023-06-03T01:03:34Z	1	CCAD IP MEWS COMPONENT LOC
17	0	2023-06-07T17:56:23Z		BLOOD PRESSURE	103/89
25	2	2023-06-03T01:03:34Z	19	RESPIRATIONS
37	0	2023-06-07T12:42:59Z	62	PULSE
24	0	2023-06-04T20:51:37Z	14	RESPIRATIONS
49	1	2023-06-02T18:32:43Z	100.7	TEMPERATURE
33	0	2023-06-05T14:07:33Z	99.4	TEMPERATURE
40	2	2023-06-01T23:46:40Z	97	PULSE OXIMETRY
40	0	2023-06-05T14:27:24Z	0	CCAD IP MEWS COMPONENT LOC
19	2	2023-06-02T09:39:47Z	96.4	TEMPERATURE
12	2	2023-06-04T06:31:33Z		BLOOD PRESSURE	204/88
11	1	2023-06-03T19:35:02Z		BLOOD PRESSURE	140/82
24	1	2023-06-02T21:28:19Z	130	PULSE
46	1	2023-06-06T03:51:10Z	0	CCAD IP MEWS COMPONENT LOC
10	0	2023-06-06T16:58:34Z	18	RESPIRATIONS
18	1	2023-06-05T10:38:32Z	1	CCAD IP MEWS COMPONENT LOC
18	2	2023-06-02T00:27:39Z	1	CCAD IP MEWS COMPONENT LOC
25	1	2023-06-08T05:13:56Z	24	RESPIRATIONS
38	1	2023-06-03T22:18:21Z	27.9	R FIO2
35	0	2023-06-07T12:42:59Z	11	RESPIRATIONS
39	1	2023-06-03T06:35:38Z	57	PULSE
39	0	2023-06-06T02:11:10Z	96	PULSE
4	2	2023-06-06T08:06:44Z	1	CCAD IP MEWS COMPONENT LOC
35	2	2023-06-03T00:19:40Z	29.0	R FIO2
45	0	2023-06-02T19:50:09Z	90	PULSE
49	0	2023-06-02T15:23:19Z	24	RESPIRATIONS
18	2	2023-06-04T06:56:47Z	11	RESPIRATIONS
47	2	2023-06-06T18:47:43Z	20	RESPIRATIONS
7	0	2023-06-05T00:03:04Z		BLOOD PRESSURE	106/75
37	1	2023-06-05T10:38:32Z	24	RESPIRATIONS
21	1	2023-06-05T14:27:24Z	92	PULSE OXIMETRY
44	0	2023-06-04T19:03:33Z		BLOOD PRESSURE	98/118
22	2	2023-06-04T22:58:46Z	0	CCAD IP MEWS COMPONENT LOC
14	0	2023-06-03T21:29:20Z	29.7	R FIO2
19	2	2023-06-05T05:12:23Z	96.8	TEMPERATURE
11	2	2023-06-02T05:32:33Z	1	CCAD IP MEWS COMPONENT LOC
48	2	2023-06-03T00:19:40Z	96.8	TEMPERATURE
23	1	2023-06-07T12:30:47Z	25	RESPIRATIONS
8	0	2023-06-03T14:26:17Z	96	PULSE OXIMETRY
25	2	2023-06-02T13:02:35Z	11	RESPIRATIONS
31	2	2023-06-05T14:27:24Z		BLOOD PRESSURE	156/87
43	0	2023-06-06T23:32:41Z		BLOOD PRESSURE	139/75
18	0	2023-06-05T00:03:04Z	93	PULSE OXIMETRY
7	2	2023-06-02T13:14:09Z	95.4	TEMPERATURE
12	2	2023-06-03T00:54:49Z	19	RESPIRATIONS
10	2	2023-06-05T10:38:32Z	96	PULSE OXIMETRY
44	1	2023-06-02T23:07:40Z	18	RESPIRATIONS
12	1	2023-06-05T05:12:23Z	0	CCAD IP MEWS COMPONENT LOC
24	1	2023-06-03T20:03:56Z	21	RESPIRATIONS
16	0	2023-06-07T17:56:23Z	28.0	R FIO2
47	0	2023-06-01T14:44:07Z	97.3	TEMPERATURE
3	1	2023-06-06T03:51:10Z	25	RESPIRATIONS
28	1	2023-06-02T21:28:19Z	26.0	R FIO2
1	1	2023-06-08T02:48:24Z	19.4	R FIO2
14	2	2023-06-08T04:34:24Z	60	PULSE
18	0	2023-06-04T17:51:40Z	97	PULSE OXIMETRY
33	2	2023-06-05T16:34:53Z	95.6	TEMPERATURE
50	2	2023-06-02T11:56:29Z		BLOOD PRESSURE	98/111
22	1	2023-06-01T23:46:40Z	97.1	TEMPERATURE
20	2	2023-06-01T14:44:07Z	116	PULSE
9	0	2023-06-04T19:03:33Z		BLOOD PRESSURE	91/74
7	2	2023-06-02T13:02:35Z	96	PULSE OXIMETRY
6	2	2023-06-02T07:24:07Z	114	PULSE
35	2	2023-06-04T20:51:37Z	94	PULSE
32	0	2023-06-07T00:19:38Z	1	CCAD IP MEWS COMPONENT LOC
6	0	2023-06-05T13:29:39Z	93	PULSE OXIMETRY
44	1	2023-06-02T15:06:49Z	96.7	TEMPERATURE
23	0	2023-06-02T15:23:19Z	15	RESPIRATIONS
47	0	2023-06-02T11:56:29Z	97.5	TEMPERATURE
6	1	2023-06-03T21:25:42Z		BLOOD PRESSURE	133/63
1	2	2023-06-08T01:16:48Z	24.2	R FIO2
28	0	2023-06-04T19:03:33Z	24	RESPIRATIONS
26	0	2023-06-06T23:32:41Z	93	PULSE OXIMETRY
32	1	2023-06-05T12:06:38Z	88	PULSE
4	0	2023-06-03T21:25:42Z	93	PULSE OXIMETRY
3	1	2023-06-08T04:05:16Z		BLOOD PRESSURE	124/101
29	1	2023-06-06T06:52:20Z	97	PULSE OXIMETRY
43	2	2023-06-07T19:23:56Z	97	PULSE OXIMETRY
46	0	2023-06-01T16:12:38Z	98	PULSE OXIMETRY
14	0	2023-06-04T19:53:44Z	100.3	TEMPERATURE
24	0	2023-06-03T01:03:34Z	1	CCAD IP MEWS COMPONENT LOC
5	0	2023-06-02T15:23:19Z	97	PULSE OXIMETRY
29	0	2023-06-01T13:56:52Z	1	CCAD IP MEWS COMPONENT LOC
42	0	2023-06-03T22:18:21Z	94	PULSE OXIMETRY
50	2	2023-06-03T21:29:20Z	98.7	TEMPERATURE
48	1	2023-06-04T10:45:59Z	76	PULSE
50	1	2023-06-03T14:26:17Z	1	CCAD IP MEWS COMPONENT LOC
18	2	2023-06-04T13:19:21Z	17.9	R FIO2
29	0	2023-06-03T00:54:49Z	96.4	TEMPERATURE
37	2	2023-06-08T05:13:56Z	1	CCAD IP MEWS COMPONENT LOC
47	0	2023-06-05T16:26:15Z	1	CCAD IP MEWS COMPONENT LOC
12	0	2023-06-01T16:12:38Z	95.5	TEMPERATURE
1	0	2023-06-05T06:19:32Z	93	PULSE OXIMETRY
9	2	2023-06-04T17:51:40Z	1	CCAD IP MEWS COMPONENT LOC
48	2	2023-06-04T13:19:21Z	22.7	R FIO2
38	0	2023-06-06T12:56:30Z	8	RESPIRATIONS
37	1	2023-06-02T01:20:20Z	10	RESPIRATIONS
29	1	2023-06-06T18:05:38Z	20	RESPIRATIONS
31	0	2023-06-03T13:53:33Z	0	CCAD IP MEWS COMPONENT LOC
37	1	2023-06-02T01:20:20Z	29.7	R FIO2
15	2	2023-06-04T18:43:30Z		BLOOD PRESSURE	112/57
37	0	2023-06-07T12:42:59Z	20	RESPIRATIONS
9	1	2023-06-03T05:59:23Z	20.4	R FIO2
2	0	2023-06-03T00:54:49Z	100.0	TEMPERATURE
7	2	2023-06-04T19:03:33Z	93	PULSE
2	0	2023-06-03T05:59:23Z	20.9	R FIO2
27	0	2023-06-02T01:20:20Z	19	RESPIRATIONS
47	2	2023-06-02T21:04:52Z	25	RESPIRATIONS
26	0	2023-06-06T18:47:43Z		BLOOD PRESSURE	174/66
14	2	2023-06-02T19:50:09Z	100.8	TEMPERATURE
12	1	2023-06-04T01:23:22Z	100.5	TEMPERATURE
29	1	2023-06-04T13:19:21Z	90	PULSE OXIMETRY
5	2	2023-06-03T18:58:25Z	60	PULSE
28	1	2023-06-02T01:20:20Z	16	RESPIRATIONS
34	1	2023-06-08T02:48:24Z	98.1	TEMPERATURE
28	1	2023-06-03T20:03:56Z	64	PULSE
44	2	2023-06-06T11:19:20Z	101.0	TEMPERATURE
24	0	2023-06-05T06:05:18Z	22	RESPIRATIONS
31	1	2023-06-08T04:05:16Z	98.8	TEMPERATURE
4	2	2023-06-06T06:52:20Z	19.8	R FIO2
21	2	2023-06-02T15:06:49Z	25.1	R FIO2
31	0	2023-06-05T14:07:33Z	97.7	TEMPERATURE
26	2	2023-06-04T19:03:33Z	23	RESPIRATIONS
23	2	2023-06-02T23:07:40Z	22	RESPIRATIONS
44	2	2023-06-05T16:34:53Z	99.0	TEMPERATURE
26	2	2023-06-02T23:07:40Z	101.8	TEMPERATURE
19	1	2023-06-05T14:27:24Z	79	PULSE
30	1	2023-06-02T07:24:07Z	8	RESPIRATIONS
19	1	2023-06-04T19:53:44Z	19	RESPIRATIONS
28	1	2023-06-07T14:52:02Z		BLOOD PRESSURE	171/77
13	0	2023-06-02T21:28:19Z	0	CCAD IP MEWS COMPONENT LOC
27	0	2023-06-05T00:03:04Z	1	CCAD IP MEWS COMPONENT LOC
7	2	2023-06-05T00:03:04Z	20.3	R FIO2
50	2	2023-06-05T00:03:04Z	1	CCAD IP MEWS COMPONENT LOC
40	1	2023-06-08T05:52:28Z	100.7	TEMPERATURE
33	2	2023-06-07T19:23:56Z	96	PULSE OXIMETRY
30	0	2023-06-02T18:32:43Z		BLOOD PRESSURE	151/104
35	1	2023-06-06T02:11:10Z	13	RESPIRATIONS
24	1	2023-06-06T11:19:20Z	29.8	R FIO2
17	2	2023-06-07T19:23:56Z	23	RESPIRATIONS
37	2	2023-06-07T22:59:08Z	22	RESPIRATIONS
9	2	2023-06-03T05:01:09Z		BLOOD PRESSURE	153/65
41	2	2023-06-04T17:51:40Z		BLOOD PRESSURE	111/52
9	2	2023-06-07T22:59:08Z	101.2	TEMPERATURE
17	1	2023-06-03T22:18:21Z	24	RESPIRATIONS
15	2	2023-06-06T22:41:08Z	99.1	TEMPERATURE
33	0	2023-06-03T21:25:42Z		BLOOD PRESSURE	142/56
1	1	2023-06-04T03:09:04Z	1	CCAD IP MEWS COMPONENT LOC
1	2	2023-06-04T19:53:44Z	97.8	TEMPERATURE
38	0	2023-06-08T04:05:16Z		BLOOD PRESSURE	146/63
48	0	2023-06-05T06:05:18Z	22	RESPIRATIONS
32	2	2023-06-03T13:53:33Z	1	CCAD IP MEWS COMPONENT LOC
1	1	2023-06-04T09:57:04Z	0	CCAD IP MEWS COMPONENT LOC
33	0	2023-06-04T06:42:44Z	25.3	R FIO2
44	2	2023-06-04T03:09:04Z	100	PULSE OXIMETRY
39	2	2023-06-07T17:23:03Z	20.8	R FIO2
11	0	2023-06-05T00:03:04Z	79	PULSE
2	2	2023-06-07T23:32:02Z	90	PULSE
35	2	2023-06-06T18:47:43Z	0	CCAD IP MEWS COMPONENT LOC
48	2	2023-06-08T05:52:28Z	25.1	R FIO2
5	2	2023-06-05T10:38:32Z	95	PULSE OXIMETRY
20	0	2023-06-03T21:25:08Z	16.9	R FIO2
20	0	2023-06-03T00:19:40Z	21.2	R FIO2
16	0	2023-06-04T22:58:46Z	0	CCAD IP MEWS COMPONENT LOC
3	2	2023-06-02T01:20:20Z	58	PULSE
49	0	2023-06-07T00:19:38Z		BLOOD PRESSURE	175/79
45	2	2023-06-02T15:23:19Z		BLOOD PRESSURE	104/64
26	0	2023-06-07T00:19:38Z	96.4	TEMPERATURE
35	1	2023-06-07T23:32:02Z	11	RESPIRATIONS
4	0	2023-06-03T14:26:17Z	93	PULSE
9	0	2023-06-05T12:06:38Z	24.4	R FIO2
3	2	2023-06-03T14:26:17Z	0	CCAD IP MEWS COMPONENT LOC
35	2	2023-06-03T01:03:34Z	97.8	TEMPERATURE
37	2	2023-06-06T06:52:20Z		BLOOD PRESSURE	142/106
20	1	2023-06-06T03:51:10Z	0	CCAD IP MEWS COMPONENT LOC
3	0	2023-06-06T20:57:41Z	25	RESPIRATIONS
33	0	2023-06-06T02:11:10Z	96	PULSE OXIMETRY
3	2	2023-06-05T12:06:38Z		BLOOD PRESSURE	118/66
12	2	2023-06-02T00:27:39Z	59	PULSE
39	1	2023-06-03T21:29:20Z	23	RESPIRATIONS
14	1	2023-06-07T17:23:03Z	0	CCAD IP MEWS COMPONENT LOC
18	2	2023-06-07T23:45:36Z	92	PULSE OXIMETRY
30	1	2023-06-04T05:02:21Z	25.1	R FIO2
31	1	2023-06-06T18:05:38Z	0	CCAD IP MEWS COMPONENT LOC
45	2	2023-06-07T23:32:02Z	20.1	R FIO2
4	0	2023-06-03T21:25:08Z	0	CCAD IP MEWS COMPONENT LOC
46	2	2023-06-05T16:34:53Z		BLOOD PRESSURE	141/58
23	0	2023-06-06T06:52:20Z	63	PULSE
46	2	2023-06-08T05:13:56Z		BLOOD PRESSURE	142/115
8	2	2023-06-06T18:05:38Z	15.1	R FIO2
35	1	2023-06-03T13:53:33Z	100	PULSE OXIMETRY
5	2	2023-06-03T05:01:09Z	96	PULSE OXIMETRY
37	0	2023-06-02T18:32:43Z	1	CCAD IP MEWS COMPONENT LOC
39	0	2023-06-02T17:23:21Z	60	PULSE
5	0	2023-06-04T06:42:44Z	0	CCAD IP MEWS COMPONENT LOC
36	1	2023-06-04T05:02:21Z	91	PULSE OXIMETRY
46	0	2023-06-01T13:56:52Z	23	RESPIRATIONS
5	2	2023-06-04T06:42:44Z	19.2	R FIO2
12	0	2023-06-07T14:52:02Z	93	PULSE OXIMETRY
36	1	2023-06-01T14:44:07Z		BLOOD PRESSURE	206/93
29	2	2023-06-07T04:08:02Z	20	RESPIRATIONS
11	1	2023-06-04T13:19:21Z	1	CCAD IP MEWS COMPONENT LOC
18	0	2023-06-02T21:28:19Z	8	RESPIRATIONS
32	2	2023-06-06T18:47:43Z		BLOOD PRESSURE	115/67
12	1	2023-06-04T09:57:04Z	28.6	R FIO2
44	2	2023-06-05T06:05:18Z	14	RESPIRATIONS
46	2	2023-06-07T12:30:47Z	25.2	R FIO2
47	2	2023-06-06T12:56:30Z		BLOOD PRESSURE	185/87
42	2	2023-06-02T15:23:19Z		BLOOD PRESSURE	209/98
25	2	2023-06-04T22:58:46Z	24	RESPIRATIONS
27	0	2023-06-05T14:27:24Z	1	CCAD IP MEWS COMPONENT LOC
6	0	2023-06-02T11:56:29Z		BLOOD PRESSURE	187/57
39	2	2023-06-06T22:41:08Z	14	RESPIRATIONS
6	0	2023-06-07T04:08:02Z		BLOOD PRESSURE	199/97
28	2	2023-06-02T15:06:49Z	29.1	R FIO2
17	1	2023-06-06T20:57:41Z	15.3	R FIO2
23	1	2023-06-03T01:03:34Z		BLOOD PRESSURE	95/68
7	2	2023-06-03T01:03:34Z	1	CCAD IP MEWS COMPONENT LOC
20	1	2023-06-05T17:08:56Z	92	PULSE OXIMETRY
22	2	2023-06-02T21:28:19Z		BLOOD PRESSURE	90/80
13	2	2023-06-07T17:56:23Z	9	RESPIRATIONS
39	1	2023-06-04T01:23:22Z	16.6	R FIO2
15	1	2023-06-04T06:56:47Z	119	PULSE
15	1	2023-06-03T13:53:33Z	101.3	TEMPERATURE
8	2	2023-06-04T19:03:33Z	92	PULSE OXIMETRY
13	0	2023-06-01T13:56:52Z	15.9	R FIO2
4	1	2023-06-05T12:06:38Z	93	PULSE OXIMETRY
16	2	2023-06-07T00:19:38Z	55	PULSE
7	0	2023-06-07T12:42:59Z	99	PULSE OXIMETRY
29	2	2023-06-03T21:29:20Z	77	PULSE
2	1	2023-06-07T12:42:59Z	96	PULSE OXIMETRY
38	2	2023-06-08T04:17:09Z	0	CCAD IP MEWS COMPONENT LOC
3	1	2023-06-04T10:45:59Z	90	PULSE
37	1	2023-06-02T09:39:47Z	102.2	TEMPERATURE
19	0	2023-06-06T11:19:20Z	0	CCAD IP MEWS COMPONENT LOC
32	2	2023-06-07T21:35:15Z	96.0	TEMPERATURE
26	2	2023-06-05T06:05:18Z	13	RESPIRATIONS
10	2	2023-06-04T01:23:22Z	20	RESPIRATIONS
49	0	2023-06-02T00:27:39Z		BLOOD PRESSURE	95/82
5	1	2023-06-04T06:42:44Z	20	RESPIRATIONS
2	1	2023-06-04T03:09:04Z	97	PULSE OXIMETRY
45	2	2023-06-08T04:34:24Z	1	CCAD IP MEWS COMPONENT LOC
23	0	2023-06-03T10:45:42Z	97.9	TEMPERATURE
5	2	2023-06-03T05:01:09Z		BLOOD PRESSURE	212/60
48	2	2023-06-03T19:35:21Z	1	CCAD IP MEWS COMPONENT LOC
34	1	2023-06-06T18:05:38Z	14	RESPIRATIONS
48	1	2023-06-03T19:35:02Z	101	PULSE
4	0	2023-06-07T17:23:03Z	99	PULSE
18	2	2023-06-07T19:23:56Z		BLOOD PRESSURE	108/61
42	1	2023-06-04T01:23:22Z	101.9	TEMPERATURE
36	0	2023-06-04T01:23:22Z	66	PULSE
5	0	2023-06-08T05:52:28Z	95	PULSE OXIMETRY
24	1	2023-06-05T13:29:39Z		BLOOD PRESSURE	148/105
6	0	2023-06-03T00:19:40Z	28.5	R FIO2
38	0	2023-06-04T06:42:44Z	95	PULSE OXIMETRY
42	0	2023-06-08T04:34:24Z	92	PULSE OXIMETRY
8	2	2023-06-08T02:48:24Z	96	PULSE OXIMETRY
48	0	2023-06-07T12:42:59Z	92	PULSE OXIMETRY
25	0	2023-06-02T05:32:33Z		BLOOD PRESSURE	112/117
43	0	2023-06-03T20:03:56Z		BLOOD PRESSURE	110/92
37	0	2023-06-06T23:32:41Z	0	CCAD IP MEWS COMPONENT LOC
45	2	2023-06-03T05:01:09Z		BLOOD PRESSURE	156/61
5	1	2023-06-07T17:56:23Z	26.5	R FIO2
40	2	2023-06-02T13:02:35Z	18	RESPIRATIONS
5	0	2023-06-04T22:58:46Z		BLOOD PRESSURE	91/86
16	1	2023-06-06T12:56:30Z	88	PULSE
25	1	2023-06-02T11:56:29Z	27.6	R FIO2
39	1	2023-06-04T19:53:44Z	22.0	R FIO2
4	0	2023-06-08T05:52:28Z	0	CCAD IP MEWS COMPONENT LOC
44	1	2023-06-05T12:06:38Z	0	CCAD IP MEWS COMPONENT LOC
33	2	2023-06-03T21:29:20Z	24.2	R FIO2
17	1	2023-06-08T01:16:48Z	28.3	R FIO2
23	2	2023-06-06T18:47:43Z	1	CCAD IP MEWS COMPONENT LOC
7	2	2023-06-02T03:40:45Z	93	PULSE OXIMETRY
41	0	2023-06-04T09:57:04Z	0	CCAD IP MEWS COMPONENT LOC
36	0	2023-06-03T21:25:08Z	28.1	R FIO2
31	1	2023-06-06T22:41:08Z	1	CCAD IP MEWS COMPONENT LOC
47	2	2023-06-05T06:19:32Z	0	CCAD IP MEWS COMPONENT LOC
24	0	2023-06-07T14:52:02Z	1	CCAD IP MEWS COMPONENT LOC
48	2	2023-06-02T19:50:09Z	0	CCAD IP MEWS COMPONENT LOC
11	1	2023-06-02T11:56:29Z	68	PULSE
10	2	2023-06-04T10:45:59Z	90	PULSE OXIMETRY
12	1	2023-06-04T19:53:44Z		BLOOD PRESSURE	114/70
25	2	2023-06-08T02:48:24Z	100	PULSE OXIMETRY
24	1	2023-06-04T05:02:21Z		BLOOD PRESSURE	114/80
23	1	2023-06-08T05:13:56Z	15.4	R FIO2
38	0	2023-06-01T13:56:52Z	95	PULSE OXIMETRY
7	1	2023-06-04T03:09:04Z	104	PULSE
20	1	2023-06-07T22:59:08Z	128	PULSE
33	2	2023-06-05T06:49:09Z		BLOOD PRESSURE	135/101
43	2	2023-06-03T19:35:21Z	101.9	TEMPERATURE
45	1	2023-06-07T17:56:23Z	95.7	TEMPERATURE
38	0	2023-06-02T17:23:21Z	25	RESPIRATIONS
49	0	2023-06-08T05:13:56Z	0	CCAD IP MEWS COMPONENT LOC
4	1	2023-06-06T18:05:38Z		BLOOD PRESSURE	126/118
28	1	2023-06-07T19:23:56Z		BLOOD PRESSURE	215/92
45	2	2023-06-07T19:23:56Z	25.0	R FIO2
10	1	2023-06-04T09:57:04Z	119	PULSE
14	2	2023-06-03T19:35:02Z	1	CCAD IP MEWS COMPONENT LOC
1	0	2023-06-07T00:19:38Z	18	RESPIRATIONS
2	0	2023-06-05T16:34:53Z	24	RESPIRATIONS
32	0	2023-06-07T17:23:03Z	116	PULSE
34	1	2023-06-03T13:53:33Z	65	PULSE
11	2	2023-06-08T04:34:24Z	100	PULSE OXIMETRY
42	2	2023-06-04T05:02:21Z	90	PULSE OXIMETRY
43	0	2023-06-01T23:46:40Z	23	RESPIRATIONS
22	0	2023-06-03T10:45:42Z		BLOOD PRESSURE	164/91
10	1	2023-06-02T13:14:09Z	101.3	TEMPERATURE
40	2	2023-06-02T18:32:43Z	1	CCAD IP MEWS COMPONENT LOC
33	0	2023-06-07T22:59:08Z	94	PULSE
2	1	2023-06-04T22:58:46Z		BLOOD PRESSURE	177/115
35	2	2023-06-06T11:19:20Z	22	RESPIRATIONS
31	0	2023-06-04T09:57:04Z	97	PULSE OXIMETRY
35	0	2023-06-07T23:32:02Z	95.5	TEMPERATURE
38	2	2023-06-05T16:26:15Z	14	RESPIRATIONS
38	0	2023-06-02T13:14:09Z	101.1	TEMPERATURE
36	1	2023-06-07T04:08:02Z	1	CCAD IP MEWS COMPONENT LOC
35	0	2023-06-06T02:11:10Z	27.0	R FIO2
43	2	2023-06-01T16:12:38Z		BLOOD PRESSURE	149/88
21	0	2023-06-07T12:42:59Z		BLOOD PRESSURE	209/113
3	0	2023-06-05T16:34:53Z	16	RESPIRATIONS
43	1	2023-06-03T19:35:21Z	98.0	TEMPERATURE
23	2	2023-06-04T17:51:40Z	95	PULSE OXIMETRY
6	2	2023-06-02T21:28:19Z	27.3	R FIO2
37	0	2023-06-02T13:14:09Z	23.3	R FIO2
27	0	2023-06-01T23:46:40Z	1	CCAD IP MEWS COMPONENT LOC
40	2	2023-06-06T11:19:20Z	95.7	TEMPERATURE
4	1	2023-06-04T03:09:04Z	94	PULSE OXIMETRY
14	0	2023-06-04T19:03:33Z	24	RESPIRATIONS
48	2	2023-06-04T01:23:22Z	98	PULSE OXIMETRY
49	1	2023-06-03T05:01:09Z	54	PULSE
48	1	2023-06-02T09:39:47Z	122	PULSE
33	0	2023-06-05T05:12:23Z	85	PULSE
39	2	2023-06-03T21:29:20Z	24	RESPIRATIONS
44	1	2023-06-06T02:11:10Z	1	CCAD IP MEWS COMPONENT LOC
22	0	2023-06-08T04:05:16Z	1	CCAD IP MEWS COMPONENT LOC
29	2	2023-06-06T20:57:41Z		BLOOD PRESSURE	134/113
40	0	2023-06-06T22:41:08Z	100	PULSE OXIMETRY
33	2	2023-06-03T21:25:42Z		BLOOD PRESSURE	111/112
44	1	2023-06-03T05:59:23Z	100	PULSE OXIMETRY
42	1	2023-06-05T06:49:09Z	96	PULSE OXIMETRY
34	2	2023-06-05T05:12:23Z	91	PULSE OXIMETRY
16	0	2023-06-02T07:24:07Z	16.4	R FIO2
8	2	2023-06-03T02:21:05Z	0	CCAD IP MEWS COMPONENT LOC
17	0	2023-06-06T18:05:38Z		BLOOD PRESSURE	143/61
3	2	2023-06-07T12:42:59Z	98.5	TEMPERATURE
43	2	2023-06-04T18:19:57Z	91	PULSE OXIMETRY
35	2	2023-06-03T14:26:17Z	54	PULSE
44	1	2023-06-06T22:41:08Z	16	RESPIRATIONS
28	2	2023-06-07T04:08:02Z	18	RESPIRATIONS
43	0	2023-06-03T13:53:33Z	1	CCAD IP MEWS COMPONENT LOC
29	1	2023-06-04T13:19:21Z	0	CCAD IP MEWS COMPONENT LOC
12	1	2023-06-04T18:19:57Z	96	PULSE OXIMETRY
47	1	2023-06-04T10:45:59Z	107	PULSE
18	2	2023-06-03T00:54:49Z		BLOOD PRESSURE	122/57
37	2	2023-06-02T21:28:19Z	99.6	TEMPERATURE
40	2	2023-06-08T04:34:24Z	50	PULSE
7	0	2023-06-06T22:41:08Z	19.9	R FIO2
28	0	2023-06-02T05:32:33Z	94	PULSE
34	0	2023-06-03T01:03:34Z	24	RESPIRATIONS
39	1	2023-06-03T21:25:42Z	96.4	TEMPERATURE
38	2	2023-06-02T21:04:52Z		BLOOD PRESSURE	100/52
11	0	2023-06-02T19:50:09Z		BLOOD PRESSURE	218/59
11	1	2023-06-06T16:58:34Z	0	CCAD IP MEWS COMPONENT LOC
30	2	2023-06-08T02:48:24Z		BLOOD PRESSURE	175/85
8	2	2023-06-07T22:59:08Z		BLOOD PRESSURE	121/73
32	2	2023-06-04T10:45:59Z	1	CCAD IP MEWS COMPONENT LOC
9	0	2023-06-06T03:51:10Z	18	RESPIRATIONS
1	1	2023-06-03T13:53:33Z	25	RESPIRATIONS
15	2	2023-06-03T06:35:38Z	20.9	R FIO2
32	2	2023-06-06T08:06:44Z	100	PULSE OXIMETRY
38	1	2023-06-03T21:29:20Z	100.5	TEMPERATURE
3	0	2023-06-02T21:28:19Z	92	PULSE OXIMETRY
17	1	2023-06-06T11:19:20Z	101.9	TEMPERATURE
22	1	2023-06-02T15:23:19Z		BLOOD PRESSURE	106/77
28	1	2023-06-03T10:45:42Z	19.8	R FIO2
31	2	2023-06-02T19:50:09Z	21	RESPIRATIONS
20	1	2023-06-03T21:25:08Z	28.9	R FIO2
37	2	2023-06-03T05:59:23Z	0	CCAD IP MEWS COMPONENT LOC
39	1	2023-06-07T21:35:15Z	98	PULSE OXIMETRY
45	0	2023-06-07T21:35:15Z	15	RESPIRATIONS
35	2	2023-06-05T17:08:56Z	18	RESPIRATIONS
14	2	2023-06-03T22:18:21Z	96.8	TEMPERATURE
5	2	2023-06-02T01:20:20Z	98	PULSE OXIMETRY
23	1	2023-06-05T12:06:38Z	100.8	TEMPERATURE
38	1	2023-06-07T23:45:36Z	0	CCAD IP MEWS COMPONENT LOC
11	1	2023-06-02T05:32:33Z	1	CCAD IP MEWS COMPONENT LOC
14	0	2023-06-07T21:35:15Z	18.6	R FIO2
17	2	2023-06-02T05:32:33Z	96	PULSE OXIMETRY
17	1	2023-06-03T21:25:42Z		BLOOD PRESSURE	216/106
35	2	2023-06-03T21:25:08Z		BLOOD PRESSURE	185/94
2	2	2023-06-03T20:03:56Z	16	RESPIRATIONS
44	1	2023-06-06T18:05:38Z	97	PULSE OXIMETRY
20	0	2023-06-06T18:05:38Z		BLOOD PRESSURE	129/85
24	1	2023-06-04T06:42:44Z	13	RESPIRATIONS
30	2	2023-06-03T01:03:34Z	23	RESPIRATIONS
38	0	2023-06-07T17:56:23Z	92	PULSE OXIMETRY
28	1	2023-06-04T09:57:04Z		BLOOD PRESSURE	115/102
19	1	2023-06-03T10:45:42Z		BLOOD PRESSURE	158/115
32	2	2023-06-02T00:27:39Z	18	RESPIRATIONS
36	2	2023-06-03T02:21:05Z	98.5	TEMPERATURE
30	0	2023-06-05T06:05:18Z		BLOOD PRESSURE	201/100
33	0	2023-06-03T02:21:05Z	0	CCAD IP MEWS COMPONENT LOC
22	1	2023-06-05T05:12:23Z	97.5	TEMPERATURE
18	1	2023-06-06T02:11:10Z	28.3	R FIO2
33	1	2023-06-07T12:42:59Z	98	PULSE OXIMETRY
44	0	2023-06-02T15:06:49Z	21.8	R FIO2
42	1	2023-06-01T13:56:52Z	1	CCAD IP MEWS COMPONENT LOC
46	2	2023-06-05T06:49:09Z	99	PULSE OXIMETRY
46	0	2023-06-03T20:03:56Z		BLOOD PRESSURE	210/64
4	2	2023-06-02T05:32:33Z		BLOOD PRESSURE	121/53
49	2	2023-06-06T06:52:20Z	105	PULSE
9	0	2023-06-03T22:18:21Z	92	PULSE OXIMETRY
35	0	2023-06-05T16:34:53Z	52	PULSE
42	1	2023-06-05T14:07:33Z	1	CCAD IP MEWS COMPONENT LOC
43	2	2023-06-04T18:43:30Z	11	RESPIRATIONS
31	0	2023-06-01T14:44:07Z	99.4	TEMPERATURE
28	0	2023-06-04T13:19:21Z	96.7	TEMPERATURE
20	1	2023-06-05T10:38:32Z	99.1	TEMPERATURE
22	0	2023-06-05T17:08:56Z	97	PULSE OXIMETRY
9	2	2023-06-04T22:58:46Z	99.0	TEMPERATURE
40	1	2023-06-03T00:19:40Z	96	PULSE OXIMETRY
10	1	2023-06-03T14:26:17Z	100.7	TEMPERATURE
9	1	2023-06-01T13:56:52Z	53	PULSE
30	1	2023-06-08T02:48:24Z	97	PULSE OXIMETRY
6	2	2023-06-07T12:42:59Z	98.3	TEMPERATURE
5	1	2023-06-02T17:23:21Z	100.5	TEMPERATURE
1	0	2023-06-06T12:56:30Z	100	PULSE OXIMETRY
21	1	2023-06-07T23:45:36Z	0	CCAD IP MEWS COMPONENT LOC
10	2	2023-06-07T17:56:23Z	1	CCAD IP MEWS COMPONENT LOC
6	1	2023-06-05T00:03:04Z		BLOOD PRESSURE	130/82
2	2	2023-06-02T17:23:21Z	0	CCAD IP MEWS COMPONENT LOC
44	0	2023-06-07T04:08:02Z	90	PULSE OXIMETRY
1	1	2023-06-06T12:56:30Z		BLOOD PRESSURE	126/54
50	0	2023-06-01T23:46:40Z	22	RESPIRATIONS
44	0	2023-06-01T23:46:40Z	19.9	R FIO2
37	2	2023-06-04T01:23:22Z	28.2	R FIO2
38	1	2023-06-05T14:27:24Z	0	CCAD IP MEWS COMPONENT LOC
30	2	2023-06-07T23:32:02Z	21.4	R FIO2
12	0	2023-06-04T06:56:47Z	0	CCAD IP MEWS COMPONENT LOC
36	1	2023-06-08T02:48:24Z	21.2	R FIO2
39	0	2023-06-06T11:19:20Z	23.9	R FIO2
27	0	2023-06-08T04:34:24Z		BLOOD PRESSURE	103/72
24	2	2023-06-07T19:23:56Z	13	RESPIRATIONS
18	0	2023-06-07T22:59:08Z	16	RESPIRATIONS
10	0	2023-06-04T10:45:59Z	98.3	TEMPERATURE
11	0	2023-06-04T18:19:57Z	15.4	R FIO2
46	2	2023-06-04T18:43:30Z		BLOOD PRESSURE	135/93
33	0	2023-06-06T14:25:05Z	0	CCAD IP MEWS COMPONENT LOC
11	0	2023-06-06T08:06:44Z	0	CCAD IP MEWS COMPONENT LOC
18	1	2023-06-07T23:45:36Z	99.5	TEMPERATURE
41	2	2023-06-07T04:08:02Z	24.5	R FIO2
48	0	2023-06-03T10:45:42Z	24.9	R FIO2
7	0	2023-06-05T12:06:38Z	25	RESPIRATIONS
26	2	2023-06-02T21:04:52Z	91	PULSE OXIMETRY
35	1	2023-06-05T00:03:04Z	95.2	TEMPERATURE
27	2	2023-06-04T17:51:40Z	97.7	TEMPERATURE
2	1	2023-06-06T02:11:10Z	99.8	TEMPERATURE
32	2	2023-06-04T06:42:44Z	17	RESPIRATIONS
14	1	2023-06-04T06:42:44Z	9	RESPIRATIONS
28	1	2023-06-04T10:45:59Z	1	CCAD IP MEWS COMPONENT LOC
37	0	2023-06-06T22:41:08Z	0	CCAD IP MEWS COMPONENT LOC
31	0	2023-06-06T16:58:34Z		BLOOD PRESSURE	122/87
18	0	2023-06-03T02:21:05Z	15	RESPIRATIONS
20	0	2023-06-02T23:07:40Z	17.2	R FIO2
49	2	2023-06-07T22:59:08Z	54	PULSE
50	2	2023-06-06T11:19:20Z	98.5	TEMPERATURE
31	2	2023-06-02T15:23:19Z	71	PULSE
47	1	2023-06-06T23:32:41Z	29.1	R FIO2
32	0	2023-06-06T02:11:10Z	98	PULSE OXIMETRY
26	2	2023-06-03T21:25:08Z	125	PULSE
11	1	2023-06-01T13:56:52Z	106	PULSE
22	1	2023-06-05T12:06:38Z	24.5	R FIO2
39	0	2023-06-07T12:42:59Z	119	PULSE
7	1	2023-06-05T17:08:56Z		BLOOD PRESSURE	94/75
5	1	2023-06-02T13:14:09Z	1	CCAD IP MEWS COMPONENT LOC
37	1	2023-06-04T06:56:47Z	97	PULSE
37	0	2023-06-05T06:49:09Z	14	RESPIRATIONS
7	1	2023-06-03T02:21:05Z	21.1	R FIO2
35	1	2023-06-05T13:29:39Z	97	PULSE OXIMETRY
6	2	2023-06-04T18:19:57Z	96	PULSE
11	1	2023-06-03T02:21:05Z	19.7	R FIO2
50	1	2023-06-02T13:02:35Z	97.5	TEMPERATURE
14	0	2023-06-03T06:35:38Z	11	RESPIRATIONS
7	2	2023-06-02T01:20:20Z	17.2	R FIO2
40	0	2023-06-03T19:35:21Z	122	PULSE
30	2	2023-06-02T15:23:19Z		BLOOD PRESSURE	138/118
26	1	2023-06-08T01:16:48Z	14	RESPIRATIONS
35	0	2023-06-06T23:32:41Z	20.8	R FIO2
49	2	2023-06-05T14:07:33Z	100	PULSE OXIMETRY
9	2	2023-06-08T04:34:24Z		BLOOD PRESSURE	128/116
25	0	2023-06-06T20:57:41Z	96.1	TEMPERATURE
1	2	2023-06-08T05:13:56Z	96.7	TEMPERATURE
26	2	2023-06-07T23:45:36Z	70	PULSE
36	2	2023-06-06T20:57:41Z	100	PULSE OXIMETRY
46	2	2023-06-06T20:57:41Z	101.7	TEMPERATURE
36	2	2023-06-01T13:56:52Z	96.5	TEMPERATURE
8	0	2023-06-04T20:51:37Z	66	PULSE
42	0	2023-06-08T04:17:09Z	18.9	R FIO2
10	0	2023-06-04T01:23:22Z	99.9	TEMPERATURE
45	1	2023-06-08T04:05:16Z	23.2	R FIO2
30	1	2023-06-05T16:34:53Z	20	RESPIRATIONS
13	1	2023-06-02T21:04:52Z	107	PULSE
22	1	2023-06-03T19:35:21Z	0	CCAD IP MEWS COMPONENT LOC
35	0	2023-06-06T18:47:43Z	22.7	R FIO2
5	0	2023-06-03T21:25:08Z	100.0	TEMPERATURE
26	2	2023-06-04T18:43:30Z	8	RESPIRATIONS
48	1	2023-06-03T22:18:21Z	22	RESPIRATIONS
32	1	2023-06-06T22:41:08Z	0	CCAD IP MEWS COMPONENT LOC
50	2	2023-06-02T05:32:33Z	0	CCAD IP MEWS COMPONENT LOC
47	2	2023-06-07T17:56:23Z	25.6	R FIO2
34	0	2023-06-02T05:32:33Z	19	RESPIRATIONS
39	1	2023-06-04T06:31:33Z	97	PULSE OXIMETRY
35	2	2023-06-08T01:16:48Z	99.0	TEMPERATURE
25	2	2023-06-05T16:34:53Z	93	PULSE OXIMETRY
48	0	2023-06-06T20:57:41Z	77	PULSE
38	2	2023-06-06T22:41:08Z	96.0	TEMPERATURE
29	2	2023-06-04T13:19:21Z	1	CCAD IP MEWS COMPONENT LOC
34	2	2023-06-03T00:54:49Z	112	PULSE
42	0	2023-06-04T01:23:22Z	8	RESPIRATIONS
21	2	2023-06-03T22:18:21Z	19	RESPIRATIONS
50	0	2023-06-02T01:20:20Z	73	PULSE
46	2	2023-06-06T16:58:34Z	21	RESPIRATIONS
9	0	2023-06-05T10:38:32Z		BLOOD PRESSURE	191/62
45	2	2023-06-07T12:42:59Z	99.8	TEMPERATURE
19	2	2023-06-03T13:53:33Z	21.4	R FIO2
1	1	2023-06-05T14:27:24Z	14	RESPIRATIONS
34	0	2023-06-05T16:34:53Z	9	RESPIRATIONS
41	2	2023-06-03T02:21:05Z		BLOOD PRESSURE	137/62
32	0	2023-06-04T13:19:21Z	98.2	TEMPERATURE
11	0	2023-06-02T13:02:35Z	97.4	TEMPERATURE
34	1	2023-06-06T02:11:10Z	15.2	R FIO2
16	0	2023-06-06T14:25:05Z	94	PULSE OXIMETRY
49	2	2023-06-03T05:59:23Z	95.3	TEMPERATURE
46	1	2023-06-04T10:45:59Z	18.1	R FIO2
41	0	2023-06-07T12:42:59Z	0	CCAD IP MEWS COMPONENT LOC
28	0	2023-06-06T18:05:38Z	97.8	TEMPERATURE
24	1	2023-06-02T00:27:39Z	99.9	TEMPERATURE
6	0	2023-06-03T19:35:21Z	10	RESPIRATIONS
35	0	2023-06-08T04:34:24Z	1	CCAD IP MEWS COMPONENT LOC
3	2	2023-06-08T04:34:24Z	97.3	TEMPERATURE
23	2	2023-06-07T19:23:56Z		BLOOD PRESSURE	201/51
7	1	2023-06-01T14:44:07Z	1	CCAD IP MEWS COMPONENT LOC
7	0	2023-06-02T09:39:47Z	95	PULSE OXIMETRY
8	2	2023-06-01T23:46:40Z	1	CCAD IP MEWS COMPONENT LOC
30	1	2023-06-02T05:32:33Z	92	PULSE OXIMETRY
38	0	2023-06-04T13:19:21Z		BLOOD PRESSURE	145/112
17	1	2023-06-03T00:54:49Z	26.7	R FIO2
2	2	2023-06-06T03:51:10Z	1	CCAD IP MEWS COMPONENT LOC
26	0	2023-06-04T19:53:44Z	115	PULSE
49	1	2023-06-02T21:28:19Z	98.4	TEMPERATURE
14	0	2023-06-08T05:13:56Z	93	PULSE OXIMETRY
33	1	2023-06-02T21:04:52Z	0	CCAD IP MEWS COMPONENT LOC
6	1	2023-06-03T01:03:34Z	104	PULSE
31	1	2023-06-04T17:51:40Z	93	PULSE
7	2	2023-06-04T03:09:04Z	92	PULSE OXIMETRY
37	1	2023-06-03T02:21:05Z	91	PULSE OXIMETRY
23	0	2023-06-03T00:54:49Z	26.8	R FIO2
35	2	2023-06-04T03:09:04Z	17.1	R FIO2
5	1	2023-06-07T00:19:38Z	21	RESPIRATIONS
41	0	2023-06-06T23:32:41Z		BLOOD PRESSURE	142/120
17	1	2023-06-04T10:45:59Z	95.9	TEMPERATURE
14	1	2023-06-03T02:21:05Z		BLOOD PRESSURE	93/112
36	1	2023-06-03T02:21:05Z	11	RESPIRATIONS
23	2	2023-06-03T21:25:08Z	16.7	R FIO2
37	0	2023-06-05T16:34:53Z	95	PULSE
12	0	2023-06-04T13:19:21Z	61	PULSE
32	2	2023-06-04T18:19:57Z	94	PULSE
36	0	2023-06-02T00:27:39Z	18.1	R FIO2
18	0	2023-06-08T04:17:09Z	97	PULSE OXIMETRY
6	0	2023-06-06T18:05:38Z	101.8	TEMPERATURE
25	0	2023-06-03T22:18:21Z	24.2	R FIO2
22	0	2023-06-06T22:41:08Z	0	CCAD IP MEWS COMPONENT LOC
15	1	2023-06-05T10:38:32Z	95	PULSE OXIMETRY
28	1	2023-06-08T05:52:28Z	24.0	R FIO2
21	1	2023-06-05T05:12:23Z		BLOOD PRESSURE	194/105
20	0	2023-06-03T00:19:40Z		BLOOD PRESSURE	168/85
7	2	2023-06-05T14:07:33Z		BLOOD PRESSURE	97/76
16	2	2023-06-02T01:20:20Z	23.7	R FIO2
21	1	2023-06-08T05:13:56Z	18.8	R FIO2
42	2	2023-06-03T05:59:23Z	100.5	TEMPERATURE
10	1	2023-06-07T12:42:59Z	96	PULSE OXIMETRY
45	1	2023-06-04T03:09:04Z	96.5	TEMPERATURE
33	1	2023-06-03T19:35:02Z	8	RESPIRATIONS
22	1	2023-06-04T03:09:04Z	14	RESPIRATIONS
7	2	2023-06-04T05:02:21Z	15	RESPIRATIONS
13	1	2023-06-06T11:19:20Z	70	PULSE
42	2	2023-06-04T01:23:22Z	78	PULSE
25	2	2023-06-08T04:17:09Z	17	RESPIRATIONS
24	0	2023-06-05T14:07:33Z		BLOOD PRESSURE	168/86
35	2	2023-06-05T00:03:04Z	94	PULSE OXIMETRY
32	1	2023-06-04T09:57:04Z		BLOOD PRESSURE	214/118
19	0	2023-06-03T00:19:40Z	121	PULSE
11	0	2023-06-06T18:47:43Z	96	PULSE
49	1	2023-06-04T13:19:21Z	99	PULSE OXIMETRY
45	2	2023-06-06T23:32:41Z	0	CCAD IP MEWS COMPONENT LOC
39	1	2023-06-08T01:16:48Z	15	RESPIRATIONS
43	2	2023-06-02T13:02:35Z	1	CCAD IP MEWS COMPONENT LOC
27	2	2023-06-06T14:25:05Z	101.8	TEMPERATURE
34	0	2023-06-06T14:25:05Z	22.3	R FIO2
35	0	2023-06-04T06:42:44Z	19.7	R FIO2
22	1	2023-06-03T18:58:25Z		BLOOD PRESSURE	121/112
2	0	2023-06-02T05:32:33Z	101	PULSE
30	0	2023-06-04T19:03:33Z	24	RESPIRATIONS
34	2	2023-06-02T19:50:09Z	96	PULSE
36	0	2023-06-05T17:08:56Z		BLOOD PRESSURE	112/70
13	2	2023-06-01T13:56:52Z	22	RESPIRATIONS
11	2	2023-06-04T06:31:33Z	29.0	R FIO2
12	2	2023-06-04T22:58:46Z		BLOOD PRESSURE	190/96
12	1	2023-06-04T03:09:04Z	95.4	TEMPERATURE
1	1	2023-06-04T22:58:46Z		BLOOD PRESSURE	156/50
11	1	2023-06-03T14:26:17Z	130	PULSE
18	1	2023-06-05T06:05:18Z	95.5	TEMPERATURE
47	2	2023-06-04T19:53:44Z	0	CCAD IP MEWS COMPONENT LOC
14	0	2023-06-02T13:14:09Z	96.9	TEMPERATURE
34	0	2023-06-04T13:19:21Z	125	PULSE
29	0	2023-06-03T21:25:08Z	9	RESPIRATIONS
11	1	2023-06-06T23:32:41Z	101.7	TEMPERATURE
39	2	2023-06-01T14:44:07Z	1	CCAD IP MEWS COMPONENT LOC
10	1	2023-06-06T03:51:10Z	15.2	R FIO2
13	0	2023-06-04T17:51:40Z	10	RESPIRATIONS
26	1	2023-06-04T05:02:21Z	96	PULSE
9	2	2023-06-08T04:17:09Z		BLOOD PRESSURE	137/92
28	0	2023-06-07T12:42:59Z	96.2	TEMPERATURE
17	0	2023-06-02T13:02:35Z	16.2	R FIO2
13	0	2023-06-02T05:32:33Z		BLOOD PRESSURE	170/94
9	0	2023-06-02T05:32:33Z		BLOOD PRESSURE	169/99
2	1	2023-06-02T21:28:19Z	92	PULSE
22	0	2023-06-02T03:40:45Z	18.0	R FIO2
39	2	2023-06-02T13:14:09Z	96.8	TEMPERATURE
22	2	2023-06-07T14:52:02Z		BLOOD PRESSURE	100/103
25	2	2023-06-04T19:03:33Z	0	CCAD IP MEWS COMPONENT LOC
27	2	2023-06-03T18:58:25Z	25.9	R FIO2
32	2	2023-06-07T21:35:15Z	93	PULSE OXIMETRY
37	0	2023-06-04T18:19:57Z	17	RESPIRATIONS
26	0	2023-06-08T04:17:09Z	108	PULSE
49	0	2023-06-03T19:35:02Z	127	PULSE
43	2	2023-06-07T23:32:02Z	27.6	R FIO2
3	1	2023-06-05T06:49:09Z	92	PULSE OXIMETRY
42	0	2023-06-06T03:51:10Z	98	PULSE OXIMETRY
31	1	2023-06-07T00:19:38Z	94	PULSE
40	0	2023-06-03T21:25:42Z		BLOOD PRESSURE	91/94
39	2	2023-06-02T19:50:09Z	99.3	TEMPERATURE
30	0	2023-06-02T15:06:49Z	1	CCAD IP MEWS COMPONENT LOC
12	2	2023-06-05T17:08:56Z	18.0	R FIO2
47	2	2023-06-05T06:19:32Z	121	PULSE
38	1	2023-06-05T10:38:32Z	1	CCAD IP MEWS COMPONENT LOC
48	2	2023-06-02T07:24:07Z	0	CCAD IP MEWS COMPONENT LOC
34	0	2023-06-03T13:53:33Z		BLOOD PRESSURE	195/104
35	2	2023-06-07T23:32:02Z	20.5	R FIO2
12	2	2023-06-06T06:52:20Z		BLOOD PRESSURE	96/92
35	0	2023-06-05T10:38:32Z	9	RESPIRATIONS
5	1	2023-06-05T16:34:53Z	25.5	R FIO2
39	1	2023-06-03T00:19:40Z		BLOOD PRESSURE	122/77
1	2	2023-06-02T21:04:52Z	97.9	TEMPERATURE
27	2	2023-06-03T05:59:23Z	21	RESPIRATIONS
23	1	2023-06-03T19:35:02Z	23	RESPIRATIONS
3	1	2023-06-03T13:53:33Z	97.3	TEMPERATURE
15	2	2023-06-03T22:18:21Z		BLOOD PRESSURE	123/69
25	0	2023-06-02T09:39:47Z	18	RESPIRATIONS
16	0	2023-06-04T22:58:46Z	8	RESPIRATIONS
14	2	2023-06-07T12:42:59Z	0	CCAD IP MEWS COMPONENT LOC
45	0	2023-06-02T05:32:33Z	1	CCAD IP MEWS COMPONENT LOC
28	2	2023-06-04T06:42:44Z	18.8	R FIO2
44	2	2023-06-04T06:56:47Z	96	PULSE
32	1	2023-06-07T22:59:08Z		BLOOD PRESSURE	151/119
17	2	2023-06-08T04:17:09Z	24.9	R FIO2
34	0	2023-06-06T14:25:05Z	95	PULSE OXIMETRY
15	2	2023-06-03T01:03:34Z	97.8	TEMPERATURE
29	0	2023-06-08T04:34:24Z	92	PULSE OXIMETRY
7	0	2023-06-05T16:34:53Z	0	CCAD IP MEWS COMPONENT LOC
19	2	2023-06-05T00:03:04Z	23.1	R FIO2
17	0	2023-06-03T13:53:33Z	101.1	TEMPERATURE
26	1	2023-06-05T16:26:15Z		BLOOD PRESSURE	134/113
30	2	2023-06-05T06:05:18Z	21	RESPIRATIONS
38	1	2023-06-06T08:06:44Z		BLOOD PRESSURE	168/111
29	2	2023-06-03T06:35:38Z	88	PULSE
29	0	2023-06-06T23:32:41Z		BLOOD PRESSURE	160/98
5	2	2023-06-03T01:03:34Z		BLOOD PRESSURE	188/79
33	0	2023-06-08T04:05:16Z	23.1	R FIO2
21	0	2023-06-03T05:01:09Z	102.0	TEMPERATURE
34	1	2023-06-03T20:03:56Z	27.0	R FIO2
7	2	2023-06-04T09:57:04Z	19.3	R FIO2
41	0	2023-06-01T16:12:38Z	96	PULSE OXIMETRY
40	1	2023-06-01T23:46:40Z	21	RESPIRATIONS
21	2	2023-06-03T02:21:05Z	0	CCAD IP MEWS COMPONENT LOC
46	1	2023-06-03T14:26:17Z	0	CCAD IP MEWS COMPONENT LOC
15	2	2023-06-03T21:25:42Z	13	RESPIRATIONS
21	0	2023-06-08T04:34:24Z	10	RESPIRATIONS
17	0	2023-06-05T05:12:23Z	98.7	TEMPERATURE
45	0	2023-06-07T17:23:03Z	0	CCAD IP MEWS COMPONENT LOC
32	2	2023-06-03T01:03:34Z	22	RESPIRATIONS
40	2	2023-06-08T05:52:28Z	11	RESPIRATIONS
21	1	2023-06-04T20:51:37Z	81	PULSE
35	2	2023-06-07T12:42:59Z	94	PULSE OXIMETRY
6	2	2023-06-05T06:19:32Z	98.5	TEMPERATURE
13	2	2023-06-06T03:51:10Z	128	PULSE
25	2	2023-06-03T01:03:34Z	96.1	TEMPERATURE
18	1	2023-06-04T06:31:33Z	19	RESPIRATIONS
35	0	2023-06-02T11:56:29Z	95.2	TEMPERATURE
40	1	2023-06-07T04:08:02Z	126	PULSE
35	1	2023-06-07T17:56:23Z	1	CCAD IP MEWS COMPONENT LOC
24	2	2023-06-06T18:05:38Z	119	PULSE
48	2	2023-06-04T06:31:33Z	1	CCAD IP MEWS COMPONENT LOC
34	0	2023-06-07T23:45:36Z	99.7	TEMPERATURE
48	0	2023-06-06T22:41:08Z	100.2	TEMPERATURE
41	0	2023-06-03T10:45:42Z	100.4	TEMPERATURE
20	1	2023-06-06T02:11:10Z	97.6	TEMPERATURE
30	0	2023-06-07T04:08:02Z	1	CCAD IP MEWS COMPONENT LOC
49	2	2023-06-08T02:48:24Z	102.0	TEMPERATURE
47	1	2023-06-07T23:32:02Z	111	PULSE
46	2	2023-06-05T14:07:33Z	0	CCAD IP MEWS COMPONENT LOC
38	1	2023-06-05T06:49:09Z	100.4	TEMPERATURE
3	0	2023-06-05T14:07:33Z	92	PULSE OXIMETRY
31	0	2023-06-03T06:35:38Z	92	PULSE OXIMETRY
15	1	2023-06-07T04:08:02Z	99.2	TEMPERATURE
50	2	2023-06-05T17:08:56Z	1	CCAD IP MEWS COMPONENT LOC
14	0	2023-06-01T13:56:52Z	62	PULSE
17	2	2023-06-04T03:09:04Z	99	PULSE OXIMETRY
38	0	2023-06-06T18:47:43Z		BLOOD PRESSURE	185/59
2	2	2023-06-05T00:03:04Z	9	RESPIRATIONS
32	2	2023-06-05T16:34:53Z	95	PULSE OXIMETRY
1	2	2023-06-07T19:23:56Z	0	CCAD IP MEWS COMPONENT LOC
14	2	2023-06-06T02:11:10Z	15	RESPIRATIONS
49	2	2023-06-06T03:51:10Z	18	RESPIRATIONS
49	1	2023-06-04T06:31:33Z	97	PULSE OXIMETRY
18	1	2023-06-08T04:34:24Z	0	CCAD IP MEWS COMPONENT LOC
16	1	2023-06-03T13:53:33Z	83	PULSE
15	2	2023-06-06T22:41:08Z	10	RESPIRATIONS
27	0	2023-06-08T05:52:28Z	100	PULSE OXIMETRY
28	2	2023-06-05T12:06:38Z	10	RESPIRATIONS
41	1	2023-06-04T13:19:21Z	95	PULSE OXIMETRY
24	2	2023-06-04T18:19:57Z		BLOOD PRESSURE	145/88
18	2	2023-06-08T02:48:24Z	101.7	TEMPERATURE
41	1	2023-06-05T12:06:38Z	90	PULSE OXIMETRY
7	2	2023-06-04T06:56:47Z	95	PULSE OXIMETRY
16	2	2023-06-04T20:51:37Z	19.6	R FIO2
8	2	2023-06-06T18:05:38Z	103	PULSE
40	1	2023-06-05T05:12:23Z	99	PULSE OXIMETRY
3	1	2023-06-04T18:43:30Z		BLOOD PRESSURE	190/83
27	1	2023-06-03T01:03:34Z	53	PULSE
42	0	2023-06-04T19:53:44Z	1	CCAD IP MEWS COMPONENT LOC
18	1	2023-06-06T16:58:34Z	100.9	TEMPERATURE
21	0	2023-06-03T06:35:38Z	12	RESPIRATIONS
42	1	2023-06-02T00:27:39Z	90	PULSE OXIMETRY
27	1	2023-06-06T08:06:44Z	1	CCAD IP MEWS COMPONENT LOC
4	0	2023-06-05T10:38:32Z	92	PULSE OXIMETRY
26	0	2023-06-03T19:35:21Z	0	CCAD IP MEWS COMPONENT LOC
18	0	2023-06-07T23:32:02Z	93	PULSE OXIMETRY
13	0	2023-06-05T12:06:38Z	102.2	TEMPERATURE
29	1	2023-06-03T19:35:02Z	22.1	R FIO2
28	1	2023-06-04T06:42:44Z	1	CCAD IP MEWS COMPONENT LOC
4	0	2023-06-07T23:45:36Z		BLOOD PRESSURE	132/67
29	2	2023-06-02T00:27:39Z	101.3	TEMPERATURE
25	2	2023-06-05T14:27:24Z	14	RESPIRATIONS
11	1	2023-06-04T19:53:44Z	0	CCAD IP MEWS COMPONENT LOC
2	1	2023-06-08T04:34:24Z	96	PULSE OXIMETRY
16	1	2023-06-04T13:19:21Z	0	CCAD IP MEWS COMPONENT LOC
31	0	2023-06-03T02:21:05Z		BLOOD PRESSURE	212/108
29	0	2023-06-08T05:52:28Z		BLOOD PRESSURE	131/96
50	0	2023-06-06T02:11:10Z	101.0	TEMPERATURE
18	2	2023-06-05T17:08:56Z	9	RESPIRATIONS
10	1	2023-06-03T21:25:42Z	0	CCAD IP MEWS COMPONENT LOC
40	2	2023-06-06T11:19:20Z	68	PULSE
44	0	2023-06-01T14:44:07Z	1	CCAD IP MEWS COMPONENT LOC
42	0	2023-06-03T19:35:21Z	0	CCAD IP MEWS COMPONENT LOC
41	2	2023-06-07T12:42:59Z		BLOOD PRESSURE	109/65
31	2	2023-06-02T09:39:47Z	1	CCAD IP MEWS COMPONENT LOC
49	0	2023-06-03T05:01:09Z	20	RESPIRATIONS
24	2	2023-06-07T17:23:03Z	97.0	TEMPERATURE
4	0	2023-06-03T21:25:42Z	26.9	R FIO2
48	0	2023-06-08T02:48:24Z	99.1	TEMPERATURE
23	1	2023-06-03T21:25:08Z	25.9	R FIO2
12	2	2023-06-03T18:58:25Z	0	CCAD IP MEWS COMPONENT LOC
20	0	2023-06-08T04:05:16Z	71	PULSE
16	2	2023-06-04T06:56:47Z	19.1	R FIO2
33	0	2023-06-03T10:45:42Z	1	CCAD IP MEWS COMPONENT LOC
10	1	2023-06-04T06:31:33Z	96	PULSE OXIMETRY
6	1	2023-06-01T13:56:52Z	1	CCAD IP MEWS COMPONENT LOC
5	0	2023-06-06T02:11:10Z	97.7	TEMPERATURE
48	2	2023-06-08T01:16:48Z	24.5	R FIO2
46	2	2023-06-03T05:01:09Z	99	PULSE OXIMETRY
48	0	2023-06-02T17:23:21Z	17	RESPIRATIONS
16	2	2023-06-03T05:59:23Z	98.5	TEMPERATURE
23	2	2023-06-04T06:31:33Z	99	PULSE OXIMETRY
9	2	2023-06-07T14:52:02Z	24.5	R FIO2
26	0	2023-06-04T10:45:59Z		BLOOD PRESSURE	182/56
37	1	2023-06-04T13:19:21Z	20.5	R FIO2
31	2	2023-06-07T23:32:02Z	95.3	TEMPERATURE
42	1	2023-06-05T06:19:32Z	15	RESPIRATIONS
40	2	2023-06-03T21:29:20Z	60	PULSE
1	0	2023-06-07T22:59:08Z	97.5	TEMPERATURE
30	0	2023-06-05T16:34:53Z	94	PULSE OXIMETRY
35	0	2023-06-03T19:35:21Z	97.0	TEMPERATURE
39	0	2023-06-06T11:19:20Z		BLOOD PRESSURE	191/113
23	2	2023-06-03T19:35:21Z	24.9	R FIO2
2	1	2023-06-07T17:56:23Z	94	PULSE OXIMETRY
17	0	2023-06-03T05:59:23Z	22.7	R FIO2
29	0	2023-06-06T14:25:05Z	1	CCAD IP MEWS COMPONENT LOC
40	1	2023-06-02T15:06:49Z	1	CCAD IP MEWS COMPONENT LOC
39	2	2023-06-05T16:34:53Z	18	RESPIRATIONS
26	1	2023-06-07T00:19:38Z	15.7	R FIO2
10	0	2023-06-01T13:56:52Z	99	PULSE OXIMETRY
9	0	2023-06-05T12:06:38Z	97.0	TEMPERATURE
16	1	2023-06-02T11:56:29Z		BLOOD PRESSURE	156/109
47	0	2023-06-04T01:23:22Z	116	PULSE
7	1	2023-06-05T13:29:39Z	0	CCAD IP MEWS COMPONENT LOC
27	0	2023-06-07T22:59:08Z	9	RESPIRATIONS
28	2	2023-06-02T03:40:45Z		BLOOD PRESSURE	134/109
21	0	2023-06-06T18:05:38Z	99.7	TEMPERATURE
4	2	2023-06-05T14:07:33Z	55	PULSE
45	0	2023-06-08T04:17:09Z	63	PULSE
26	1	2023-06-08T05:52:28Z	21.7	R FIO2
39	2	2023-06-03T06:35:38Z	20.6	R FIO2
34	0	2023-06-06T06:52:20Z	97.1	TEMPERATURE
9	0	2023-06-02T11:56:29Z	0	CCAD IP MEWS COMPONENT LOC
14	1	2023-06-03T20:03:56Z	20.6	R FIO2
37	2	2023-06-02T05:32:33Z	0	CCAD IP MEWS COMPONENT LOC
30	2	2023-06-05T10:38:32Z		BLOOD PRESSURE	133/119
36	0	2023-06-05T06:05:18Z	1	CCAD IP MEWS COMPONENT LOC
32	0	2023-06-08T04:17:09Z	0	CCAD IP MEWS COMPONENT LOC
15	1	2023-06-01T23:46:40Z	89	PULSE
1	0	2023-06-04T22:58:46Z	98	PULSE OXIMETRY
48	0	2023-06-03T13:53:33Z	97	PULSE OXIMETRY
3	1	2023-06-07T00:19:38Z	99.5	TEMPERATURE
15	1	2023-06-05T14:27:24Z	112	PULSE
50	1	2023-06-04T05:02:21Z		BLOOD PRESSURE	192/62
18	1	2023-06-06T02:11:10Z	116	PULSE
40	1	2023-06-04T19:03:33Z	97	PULSE OXIMETRY
8	0	2023-06-06T11:19:20Z	98.0	TEMPERATURE
30	0	2023-06-02T13:14:09Z	98.7	TEMPERATURE
37	0	2023-06-07T12:30:47Z	82	PULSE
40	1	2023-06-06T14:25:05Z	66	PULSE
42	1	2023-06-04T06:56:47Z	22.5	R FIO2
19	1	2023-06-03T05:01:09Z	16	RESPIRATIONS
24	1	2023-06-03T10:45:42Z	95.7	TEMPERATURE
30	0	2023-06-05T14:07:33Z	100.9	TEMPERATURE
29	0	2023-06-07T04:08:02Z	129	PULSE
27	2	2023-06-01T23:46:40Z		BLOOD PRESSURE	200/54
5	1	2023-06-04T10:45:59Z	1	CCAD IP MEWS COMPONENT LOC
38	2	2023-06-08T04:17:09Z	23.8	R FIO2
18	1	2023-06-03T13:53:33Z	0	CCAD IP MEWS COMPONENT LOC
33	2	2023-06-03T21:25:42Z	98	PULSE OXIMETRY
35	1	2023-06-03T19:35:02Z	0	CCAD IP MEWS COMPONENT LOC
19	2	2023-06-05T13:29:39Z	69	PULSE
33	2	2023-06-02T23:07:40Z	77	PULSE
14	0	2023-06-02T19:50:09Z	23	RESPIRATIONS
30	1	2023-06-07T19:23:56Z	0	CCAD IP MEWS COMPONENT LOC
5	0	2023-06-07T19:23:56Z	20.8	R FIO2
33	2	2023-06-06T18:05:38Z	64	PULSE
17	1	2023-06-07T00:19:38Z	20	RESPIRATIONS
7	2	2023-06-02T19:50:09Z	20	RESPIRATIONS
39	0	2023-06-06T18:05:38Z		BLOOD PRESSURE	125/61
17	0	2023-06-04T22:58:46Z	1	CCAD IP MEWS COMPONENT LOC
41	0	2023-06-02T21:04:52Z	74	PULSE
18	0	2023-06-04T20:51:37Z	107	PULSE
43	0	2023-06-03T21:25:42Z	91	PULSE
10	0	2023-06-05T12:06:38Z	28.1	R FIO2
34	2	2023-06-05T12:06:38Z		BLOOD PRESSURE	141/74
43	1	2023-06-08T02:48:24Z		BLOOD PRESSURE	96/102
48	2	2023-06-03T22:18:21Z	90	PULSE
25	2	2023-06-03T21:25:42Z	14	RESPIRATIONS
37	2	2023-06-03T06:35:38Z	94	PULSE OXIMETRY
39	1	2023-06-05T06:49:09Z	17	RESPIRATIONS
36	0	2023-06-06T08:06:44Z	128	PULSE
19	0	2023-06-06T06:52:20Z	97.0	TEMPERATURE
20	1	2023-06-05T14:27:24Z		BLOOD PRESSURE	163/117
2	1	2023-06-02T03:40:45Z	10	RESPIRATIONS
8	2	2023-06-07T04:08:02Z	93	PULSE OXIMETRY
15	2	2023-06-07T12:30:47Z	25.0	R FIO2
44	1	2023-06-06T11:19:20Z	24	RESPIRATIONS
27	0	2023-06-07T21:35:15Z	117	PULSE
31	2	2023-06-08T05:52:28Z		BLOOD PRESSURE	152/65
13	0	2023-06-03T22:18:21Z		BLOOD PRESSURE	170/79
11	1	2023-06-01T16:12:38Z	60	PULSE
30	0	2023-06-02T21:04:52Z	91	PULSE OXIMETRY
45	0	2023-06-08T04:34:24Z	54	PULSE
7	1	2023-06-02T11:56:29Z	21	RESPIRATIONS
18	2	2023-06-05T06:19:32Z	90	PULSE
8	0	2023-06-04T19:03:33Z	102.2	TEMPERATURE
34	1	2023-06-04T09:57:04Z	94	PULSE OXIMETRY
37	0	2023-06-04T09:57:04Z	102	PULSE
17	0	2023-06-06T02:11:10Z	98	PULSE OXIMETRY
5	1	2023-06-03T21:25:42Z	0	CCAD IP MEWS COMPONENT LOC
24	0	2023-06-02T03:40:45Z	0	CCAD IP MEWS COMPONENT LOC
21	1	2023-06-02T01:20:20Z	8	RESPIRATIONS
11	2	2023-06-03T21:29:20Z	95	PULSE OXIMETRY
39	2	2023-06-05T14:27:24Z	17	RESPIRATIONS
11	1	2023-06-03T05:59:23Z	95	PULSE OXIMETRY
49	0	2023-06-02T05:32:33Z	100	PULSE OXIMETRY
38	1	2023-06-05T06:05:18Z		BLOOD PRESSURE	205/82
40	2	2023-06-03T18:58:25Z		BLOOD PRESSURE	177/76
42	0	2023-06-06T11:19:20Z		BLOOD PRESSURE	111/90
7	2	2023-06-07T19:23:56Z	101.3	TEMPERATURE
14	1	2023-06-05T10:38:32Z	98.6	TEMPERATURE
35	2	2023-06-02T15:06:49Z	75	PULSE
14	0	2023-06-05T06:49:09Z	125	PULSE
25	2	2023-06-04T09:57:04Z		BLOOD PRESSURE	168/73
46	0	2023-06-03T18:58:25Z	95.9	TEMPERATURE
44	0	2023-06-02T13:02:35Z	100.5	TEMPERATURE
1	0	2023-06-03T20:03:56Z	98	PULSE OXIMETRY
44	1	2023-06-04T06:31:33Z	21.2	R FIO2
8	1	2023-06-03T21:25:08Z		BLOOD PRESSURE	180/77
25	2	2023-06-06T06:52:20Z	98.0	TEMPERATURE
21	0	2023-06-03T01:03:34Z	1	CCAD IP MEWS COMPONENT LOC
12	1	2023-06-03T21:25:08Z		BLOOD PRESSURE	191/76
32	2	2023-06-06T08:06:44Z		BLOOD PRESSURE	135/71
28	1	2023-06-02T01:20:20Z	1	CCAD IP MEWS COMPONENT LOC
27	0	2023-06-02T13:14:09Z	27.7	R FIO2
42	2	2023-06-03T01:03:34Z	94	PULSE OXIMETRY
41	0	2023-06-04T05:02:21Z	1	CCAD IP MEWS COMPONENT LOC
39	0	2023-06-05T12:06:38Z	99.3	TEMPERATURE
33	2	2023-06-03T02:21:05Z	11	RESPIRATIONS
40	2	2023-06-05T16:26:15Z	92	PULSE
31	1	2023-06-03T21:29:20Z	17.3	R FIO2
11	2	2023-06-01T13:56:52Z	16.4	R FIO2
2	1	2023-06-04T13:19:21Z	100.9	TEMPERATURE
36	2	2023-06-03T21:25:42Z	59	PULSE
3	2	2023-06-06T23:32:41Z	106	PULSE
43	1	2023-06-06T23:32:41Z	22.5	R FIO2
37	1	2023-06-04T09:57:04Z	12	RESPIRATIONS
19	2	2023-06-04T19:53:44Z	1	CCAD IP MEWS COMPONENT LOC
45	1	2023-06-06T22:41:08Z	95	PULSE OXIMETRY
41	1	2023-06-07T14:52:02Z	100.7	TEMPERATURE
47	1	2023-06-02T05:32:33Z	8	RESPIRATIONS
43	0	2023-06-03T14:26:17Z	93	PULSE OXIMETRY
41	1	2023-06-06T14:25:05Z		BLOOD PRESSURE	113/76
7	1	2023-06-06T12:56:30Z		BLOOD PRESSURE	119/56
15	1	2023-06-05T10:38:32Z	99.5	TEMPERATURE
26	2	2023-06-06T14:25:05Z	0	CCAD IP MEWS COMPONENT LOC
42	2	2023-06-05T06:49:09Z	27.8	R FIO2
5	2	2023-06-07T22:59:08Z	102.2	TEMPERATURE
27	0	2023-06-08T04:34:24Z	93	PULSE OXIMETRY
43	0	2023-06-03T21:25:42Z		BLOOD PRESSURE	117/101
2	0	2023-06-06T08:06:44Z	1	CCAD IP MEWS COMPONENT LOC
6	1	2023-06-05T00:03:04Z	94	PULSE OXIMETRY
2	0	2023-06-04T06:56:47Z		BLOOD PRESSURE	192/86
14	1	2023-06-01T14:44:07Z	1	CCAD IP MEWS COMPONENT LOC
20	0	2023-06-04T05:02:21Z	100	PULSE OXIMETRY
49	2	2023-06-03T19:35:21Z	91	PULSE
36	2	2023-06-05T10:38:32Z	20.2	R FIO2
47	2	2023-06-07T12:42:59Z		BLOOD PRESSURE	182/61
21	2	2023-06-02T19:50:09Z	1	CCAD IP MEWS COMPONENT LOC
44	2	2023-06-03T19:35:21Z	98.3	TEMPERATURE
43	2	2023-06-04T13:19:21Z	99.2	TEMPERATURE
42	2	2023-06-06T23:32:41Z	96.0	TEMPERATURE
48	2	2023-06-03T02:21:05Z		BLOOD PRESSURE	130/58
31	0	2023-06-01T13:56:52Z	100.0	TEMPERATURE
36	1	2023-06-05T12:06:38Z	17.8	R FIO2
35	0	2023-06-02T01:20:20Z		BLOOD PRESSURE	137/82
16	0	2023-06-02T23:07:40Z		BLOOD PRESSURE	188/58
11	0	2023-06-02T05:32:33Z	23.3	R FIO2
6	2	2023-06-04T18:19:57Z		BLOOD PRESSURE	106/64
20	0	2023-06-05T13:29:39Z		BLOOD PRESSURE	153/53
37	1	2023-06-06T18:47:43Z	96	PULSE
1	0	2023-06-04T09:57:04Z	14	RESPIRATIONS
4	0	2023-06-05T06:49:09Z	96	PULSE OXIMETRY
1	0	2023-06-05T06:05:18Z	65	PULSE
38	2	2023-06-04T06:31:33Z	100	PULSE OXIMETRY
4	0	2023-06-03T10:45:42Z	19	RESPIRATIONS
34	0	2023-06-04T03:09:04Z	75	PULSE
31	2	2023-06-03T19:35:21Z	20	RESPIRATIONS
30	0	2023-06-03T05:01:09Z	90	PULSE OXIMETRY
17	0	2023-06-04T18:43:30Z	101.7	TEMPERATURE
49	1	2023-06-03T18:58:25Z	0	CCAD IP MEWS COMPONENT LOC
28	2	2023-06-04T19:03:33Z	12	RESPIRATIONS
41	1	2023-06-06T12:56:30Z	20.5	R FIO2
26	2	2023-06-03T01:03:34Z	86	PULSE
30	2	2023-06-03T13:53:33Z	22	RESPIRATIONS
49	2	2023-06-07T14:52:02Z	12	RESPIRATIONS
6	2	2023-06-03T00:19:40Z	95.5	TEMPERATURE
48	2	2023-06-05T12:06:38Z	100	PULSE
19	0	2023-06-05T14:07:33Z	97.1	TEMPERATURE
43	1	2023-06-06T23:32:41Z	0	CCAD IP MEWS COMPONENT LOC
35	1	2023-06-06T12:56:30Z	13	RESPIRATIONS
7	1	2023-06-03T00:19:40Z		BLOOD PRESSURE	161/99
19	0	2023-06-04T03:09:04Z	100.9	TEMPERATURE
44	2	2023-06-05T16:26:15Z		BLOOD PRESSURE	158/64
26	2	2023-06-05T12:06:38Z	17.5	R FIO2
10	1	2023-06-02T21:04:52Z	100	PULSE OXIMETRY
22	0	2023-06-04T18:43:30Z	93	PULSE OXIMETRY
1	2	2023-06-04T01:23:22Z	100.8	TEMPERATURE
26	1	2023-06-07T17:23:03Z	91	PULSE
48	0	2023-06-06T06:52:20Z	28.4	R FIO2
35	0	2023-06-08T05:13:56Z	58	PULSE
23	1	2023-06-02T15:23:19Z	1	CCAD IP MEWS COMPONENT LOC
23	0	2023-06-04T22:58:46Z	93	PULSE OXIMETRY
5	1	2023-06-07T12:42:59Z	100	PULSE OXIMETRY
3	2	2023-06-04T19:03:33Z	0	CCAD IP MEWS COMPONENT LOC
18	0	2023-06-02T18:32:43Z	16.3	R FIO2
22	1	2023-06-04T20:51:37Z		BLOOD PRESSURE	115/63
35	2	2023-06-06T23:32:41Z	17	RESPIRATIONS
11	1	2023-06-08T04:34:24Z	96.8	TEMPERATURE
50	2	2023-06-07T22:59:08Z	93	PULSE
14	1	2023-06-03T19:35:02Z	77	PULSE
5	1	2023-06-07T12:30:47Z	97	PULSE OXIMETRY
23	0	2023-06-08T05:52:28Z	23	RESPIRATIONS
8	2	2023-06-06T16:58:34Z	95.3	TEMPERATURE
19	1	2023-06-08T02:48:24Z	100.2	TEMPERATURE
4	0	2023-06-02T05:32:33Z	0	CCAD IP MEWS COMPONENT LOC
17	0	2023-06-04T13:19:21Z	1	CCAD IP MEWS COMPONENT LOC
17	1	2023-06-03T19:35:21Z	0	CCAD IP MEWS COMPONENT LOC
6	2	2023-06-08T05:13:56Z	92	PULSE
15	0	2023-06-04T13:19:21Z	96	PULSE OXIMETRY
42	2	2023-06-03T10:45:42Z	98.3	TEMPERATURE
45	0	2023-06-07T23:32:02Z		BLOOD PRESSURE	191/51
21	1	2023-06-02T15:23:19Z	91	PULSE OXIMETRY
12	0	2023-06-03T21:25:08Z	101.2	TEMPERATURE
32	2	2023-06-05T06:49:09Z	20.9	R FIO2
31	0	2023-06-06T22:41:08Z	10	RESPIRATIONS
10	1	2023-06-07T23:45:36Z	24.4	R FIO2
5	0	2023-06-08T04:05:16Z	21.1	R FIO2
16	1	2023-06-05T13:29:39Z	99.2	TEMPERATURE
24	0	2023-06-07T17:23:03Z	0	CCAD IP MEWS COMPONENT LOC
5	0	2023-06-07T12:42:59Z	18.1	R FIO2
9	2	2023-06-04T05:02:21Z	99	PULSE
28	1	2023-06-04T18:19:57Z	99	PULSE OXIMETRY
22	0	2023-06-04T06:56:47Z	1	CCAD IP MEWS COMPONENT LOC
14	0	2023-06-02T18:32:43Z	19.7	R FIO2
45	0	2023-06-06T12:56:30Z	100.0	TEMPERATURE
15	2	2023-06-08T05:13:56Z	1	CCAD IP MEWS COMPONENT LOC
47	1	2023-06-03T21:25:08Z	22	RESPIRATIONS
36	0	2023-06-06T02:11:10Z	100	PULSE OXIMETRY
20	2	2023-06-05T16:34:53Z	1	CCAD IP MEWS COMPONENT LOC
37	1	2023-06-05T06:05:18Z	23	RESPIRATIONS
20	1	2023-06-03T10:45:42Z		BLOOD PRESSURE	112/100
35	1	2023-06-02T15:06:49Z	98.4	TEMPERATURE
17	0	2023-06-02T17:23:21Z	90	PULSE OXIMETRY
34	2	2023-06-04T20:51:37Z	96.7	TEMPERATURE
19	1	2023-06-07T19:23:56Z	0	CCAD IP MEWS COMPONENT LOC
33	0	2023-06-03T14:26:17Z	91	PULSE OXIMETRY
30	1	2023-06-04T18:43:30Z	95	PULSE OXIMETRY
42	1	2023-06-06T03:51:10Z	25.6	R FIO2
42	0	2023-06-08T05:52:28Z	107	PULSE
7	2	2023-06-06T14:25:05Z	0	CCAD IP MEWS COMPONENT LOC
36	2	2023-06-04T18:43:30Z	99.8	TEMPERATURE
32	0	2023-06-03T18:58:25Z	98.0	TEMPERATURE
25	2	2023-06-03T10:45:42Z		BLOOD PRESSURE	102/93
38	0	2023-06-01T13:56:52Z	0	CCAD IP MEWS COMPONENT LOC
39	2	2023-06-07T12:42:59Z	98.1	TEMPERATURE
7	2	2023-06-06T12:56:30Z	21.2	R FIO2
46	0	2023-06-04T06:31:33Z	112	PULSE
49	2	2023-06-02T19:50:09Z	90	PULSE OXIMETRY
6	0	2023-06-07T17:56:23Z	94	PULSE OXIMETRY
49	1	2023-06-04T13:19:21Z	1	CCAD IP MEWS COMPONENT LOC
10	0	2023-06-02T15:06:49Z	25.9	R FIO2
46	1	2023-06-02T15:23:19Z	100	PULSE OXIMETRY
5	1	2023-06-02T13:02:35Z	99	PULSE OXIMETRY
23	1	2023-06-06T22:41:08Z	26.4	R FIO2
35	2	2023-06-03T19:35:21Z	10	RESPIRATIONS
33	1	2023-06-03T00:19:40Z	12	RESPIRATIONS
20	0	2023-06-03T14:26:17Z	100	PULSE OXIMETRY
29	0	2023-06-03T01:03:34Z		BLOOD PRESSURE	202/68
30	1	2023-06-06T16:58:34Z	97	PULSE OXIMETRY
19	1	2023-06-07T19:23:56Z	20.9	R FIO2
20	0	2023-06-03T02:21:05Z	0	CCAD IP MEWS COMPONENT LOC
27	0	2023-06-01T14:44:07Z	17	RESPIRATIONS
16	0	2023-06-03T21:25:42Z	27.7	R FIO2
14	1	2023-06-02T13:02:35Z		BLOOD PRESSURE	158/118
19	1	2023-06-03T05:59:23Z	107	PULSE
38	1	2023-06-03T00:54:49Z	13	RESPIRATIONS
49	1	2023-06-01T23:46:40Z		BLOOD PRESSURE	207/78
44	0	2023-06-04T18:19:57Z		BLOOD PRESSURE	123/117
27	2	2023-06-06T06:52:20Z	24	RESPIRATIONS
3	2	2023-06-07T00:19:38Z	27.8	R FIO2
18	2	2023-06-02T19:50:09Z	78	PULSE
14	2	2023-06-02T11:56:29Z	79	PULSE
41	2	2023-06-03T18:58:25Z	92	PULSE OXIMETRY
9	0	2023-06-03T05:59:23Z	12	RESPIRATIONS
15	2	2023-06-04T20:51:37Z	14	RESPIRATIONS
6	0	2023-06-01T13:56:52Z		BLOOD PRESSURE	166/54
32	0	2023-06-05T13:29:39Z	23.4	R FIO2
14	1	2023-06-03T05:59:23Z	17.1	R FIO2
29	1	2023-06-04T06:56:47Z	98	PULSE OXIMETRY
[truncated: 8,001 more rows]
