# Supplementary material for: Machine Learning Models Versus the National Early Warning Score System for Predicting Deterioration: Retrospective Cohort Study in the United Arab Emirates
Source: JMIR AI. 2023 Nov 6;2:e45257. doi: 10.2196/45257 (PMC11041421; doi:10.2196/45257)
Supplement: Multimedia Appendix 4 [file ai_v2i1e45257_app4.zip › synthetic_data/IcuStayRegistryDataMart.csv]

PatientDurableKey	EncounterKey	IcuStayStartInstant
41	2	2023-06-03T09:12:11Z
42	0	2023-06-04T09:12:11Z
44	0	2023-06-01T09:12:11Z
44	1	2023-06-03T09:12:11Z
46	0	2023-06-05T09:12:11Z
46	1	2023-06-03T09:12:11Z
47	0	2023-06-07T09:12:11Z
47	1	2023-06-01T09:12:11Z
47	2	2023-06-04T09:12:11Z
48	2	2023-06-07T09:12:11Z
49	1	2023-06-05T09:12:11Z
49	2	2023-06-02T09:12:11Z
50	1	2023-06-01T09:12:11Z
