# Supplementary material for: Machine Learning Models Versus the National Early Warning Score System for Predicting Deterioration: Retrospective Cohort Study in the United Arab Emirates
Source: JMIR AI. 2023 Nov 6;2:e45257. doi: 10.2196/45257 (PMC11041421; doi:10.2196/45257)
Supplement: Multimedia Appendix 4 [file ai_v2i1e45257_app4.zip › synthetic_data/valnorm.csv]

PatientDurableKey	EncounterKey	FlowsheetValueTakenInstant	HR	RR	SBP	DBP	SPO2	MEWSLOC	TEMP	FIO2	SUPOX	NEWS	DischargeDisposition	TTD	TTA	BirthDate	Sex	PatientClass_x	PatientClass_y	TTE	y_true
21	0	2023-06-08T04:34:24Z	0.6363636363636364	0.11764705882352941	0.8956521739130435	88.0	0.5666666666666667	0.0	0.5179310344827576		0.0	0.1	Alive			1999-07-27	Female	Inpatient	Inpatient		0
14	0	2023-06-05T16:34:53Z	0.4043683589138134	0.058823529411764705	0.3652173913043478	72.0	0.8	0.0	0.5179310344827576		0.0	0.05	Deceased			1986-07-19	Male	Inpatient	Inpatient		0
21	1	2023-06-04T20:51:37Z	0.38961038961038963	0.4596949891067536	0.5697542533081286		0.5	0.0	0.29310344827586027		0.0	0.05	Deceased			1999-07-27	Female	Inpatient	Inpatient		0
3	0	2023-06-05T13:29:39Z	0.4043683589138134	0.5294117647058824	0.4782608695652174	51.0	0.5666666666666667	0.0	0.44827586206896475		0.0	0.0	Alive			1954-06-11	Male	Inpatient	Inpatient		0
3	1	2023-06-05T06:49:09Z	0.8311688311688312	0.4596949891067536	0.17391304347826086	57.0	0.2	0.0	0.5179310344827576		0.0	0.2	Deceased	3.069166666666667		1954-06-11	Male	Inpatient	Inpatient	3.069166666666667	1
6	2	2023-06-02T19:50:09Z	0.12987012987012986	0.17647058823529413	0.5697542533081286		0.5	0.0	0.5179310344827576		0.0	0.05	Deceased			1994-08-20	Female	Inpatient	Inpatient		0
26	2	2023-06-03T01:03:34Z	0.45454545454545453	0.23529411764705882	0.9652173913043478	58.0	0.5666666666666667	0.0	0.5179310344827576		0.0	0.0	Alive			1994-09-16	Male	Inpatient	Inpatient		0
26	2	2023-06-04T18:43:30Z	0.6103896103896104	0.0	0.5697542533081286		0.5666666666666667	0.0	0.4999999999999988		0.0	0.2	Alive			1994-09-16	Male	Inpatient	Inpatient		0
8	0	2023-06-04T19:03:33Z	0.4043683589138134	0.4596949891067536	0.5130434782608696	75.0	0.8	0.0	1.1724137931034484	21.6	1.0	0.15	Deceased			1989-08-08	Male	Inpatient	Inpatient		0
26	1	2023-06-01T16:12:38Z	0.8961038961038961	0.35294117647058826	1.0695652173913044	52.0	0.5666666666666667	0.0	0.5179310344827576		0.0	0.1	Deceased			1994-09-16	Male	Inpatient	Inpatient		0
