# Supplementary material for: Machine Learning Models Versus the National Early Warning Score System for Predicting Deterioration: Retrospective Cohort Study in the United Arab Emirates
Source: JMIR AI. 2023 Nov 6;2:e45257. doi: 10.2196/45257 (PMC11041421; doi:10.2196/45257)
Supplement: Multimedia Appendix 4 [file ai_v2i1e45257_app4.zip › synthetic_data/PatientDim.csv]

PatientDurableKey	Status	DeathInstant	BirthDate	Sex
1	Dead	2023-06-04T09:53:18Z	1985-02-10	Male
2	Dead	2023-06-05T09:53:18Z	1977-07-06	Female
3	Dead	2023-06-05T09:53:18Z	1954-06-11	Male
4	Dead	2023-06-07T09:53:18Z	1972-04-18	Male
5	Dead	2023-06-07T09:53:18Z	1985-03-12	Female
6	Alive		1994-08-20	Female
7	Alive		1982-12-02	Male
8	Alive		1989-08-08	Male
9	Alive		1992-12-27	Female
10	Alive		1951-07-04	Female
11	Alive		1983-06-04	Male
12	Alive		1955-05-03	Male
13	Alive		1984-08-09	Female
14	Alive		1986-07-19	Male
15	Alive		1983-01-27	Male
16	Alive		1981-09-23	Male
17	Alive		1985-02-04	Female
18	Alive		1979-03-08	Male
19	Alive		1955-04-03	Male
20	Alive		1971-08-02	Male
21	Alive		1999-07-27	Female
22	Alive		1969-12-21	Male
23	Alive		1973-12-16	Male
24	Alive		1961-12-21	Male
25	Alive		1959-04-12	Female
26	Alive		1994-09-16	Male
27	Alive		1990-01-11	Female
28	Alive		1959-10-02	Female
29	Alive		1960-04-22	Male
30	Alive		1997-12-12	Female
31	Alive		1972-09-17	Male
32	Alive		1992-10-05	Male
33	Alive		1986-11-13	Male
34	Alive		1990-12-11	Male
35	Alive		1982-10-27	Male
36	Alive		1978-07-23	Female
37	Alive		1972-09-09	Male
38	Alive		1951-08-02	Male
39	Alive		1981-01-16	Male
40	Alive		1992-01-03	Male
41	Alive		1970-11-18	Male
42	Alive		1985-10-07	Female
43	Alive		1975-04-03	Female
44	Alive		1978-11-01	Female
45	Alive		1979-08-27	Female
46	Alive		1957-03-04	Male
47	Alive		1999-06-08	Female
48	Alive		1964-04-24	Male
49	Alive		1990-08-27	Male
50	Alive		1964-10-05	Female
