# Supplementary material for: Machine Learning Models Versus the National Early Warning Score System for Predicting Deterioration: Retrospective Cohort Study in the United Arab Emirates
Source: JMIR AI. 2023 Nov 6;2:e45257. doi: 10.2196/45257 (PMC11041421; doi:10.2196/45257)
Supplement: Multimedia Appendix 4 [file ai_v2i1e45257_app4.zip › synthetic_data/val.csv]

PatientDurableKey	EncounterKey	FlowsheetValueTakenInstant	HR	RR	SBP	DBP	SPO2	MEWSLOC	TEMP	FIO2	SUPOX	NEWS	DischargeDisposition	TTD	TTA	BirthDate	Sex	PatientClass_x	PatientClass_y	TTE	y_true
21	0	2023-06-08T04:34:24Z	100.0	10.0	195.0	88.0						0.1	Alive			1999-07-27	Female	Inpatient	Inpatient		0
14	0	2023-06-05T16:34:53Z		9.0	134.0	72.0	98.0					0.05	Deceased			1986-07-19	Male	Inpatient	Inpatient		0
21	1	2023-06-04T20:51:37Z	81.0				95.0		97.1			0.05	Deceased			1999-07-27	Female	Inpatient	Inpatient		0
3	0	2023-06-05T13:29:39Z		17.0	147.0	51.0		0.0	98.0			0.0	Alive			1954-06-11	Male	Inpatient	Inpatient		0
3	1	2023-06-05T06:49:09Z	115.0		112.0	57.0	92.0					0.2	Deceased	3.069166666666667		1954-06-11	Male	Inpatient	Inpatient	3.069166666666667	1
6	2	2023-06-02T19:50:09Z	61.0	11.0			95.0					0.05	Deceased			1994-08-20	Female	Inpatient	Inpatient		0
26	2	2023-06-03T01:03:34Z	86.0	12.0	203.0	58.0						0.0	Alive			1994-09-16	Male	Inpatient	Inpatient		0
26	2	2023-06-04T18:43:30Z	98.0	8.0					98.3			0.2	Alive			1994-09-16	Male	Inpatient	Inpatient		0
8	0	2023-06-04T19:03:33Z			151.0	75.0	98.0	0.0	102.2	21.6	1.0	0.15	Deceased			1989-08-08	Male	Inpatient	Inpatient		0
26	1	2023-06-01T16:12:38Z	120.0	14.0	215.0	52.0						0.1	Deceased			1994-09-16	Male	Inpatient	Inpatient		0
