# Supplementary material for: Machine Learning Models Versus the National Early Warning Score System for Predicting Deterioration: Retrospective Cohort Study in the United Arab Emirates
Source: JMIR AI. 2023 Nov 6;2:e45257. doi: 10.2196/45257 (PMC11041421; doi:10.2196/45257)
Supplement: Multimedia Appendix 4 [file ai_v2i1e45257_app4.zip › synthetic_data/train.csv]

PatientDurableKey	EncounterKey	FlowsheetValueTakenInstant	HR	RR	SBP	DBP	SPO2	MEWSLOC	TEMP	FIO2	SUPOX	NEWS	DischargeDisposition	TTD	TTA	BirthDate	Sex	PatientClass_x	PatientClass_y	TTE	y_true
32	2	2023-06-06T08:06:44Z	68.0		135.0	71.0	100.0					0.0	Alive			1992-10-05	Male	Inpatient	Inpatient		0
39	2	2023-06-05T16:34:53Z	57.0	18.0			93.0					0.1	Deceased			1981-01-16	Male	Inpatient	Inpatient		0
31	0	2023-06-01T13:56:52Z	92.0				93.0		100.0			0.15	Alive			1972-09-17	Male	Inpatient	Inpatient		0
31	0	2023-06-06T14:25:05Z		21.0	166.0	114.0			101.0			0.15	Alive			1972-09-17	Male	Inpatient	Inpatient		0
31	1	2023-06-08T04:05:16Z		8.0			90.0		98.8			0.3	Alive			1972-09-17	Male	Inpatient	Inpatient		0
19	0	2023-06-06T20:57:41Z	65.0	21.0					100.1	16.3	0.0	0.1	Deceased			1955-04-03	Male	Inpatient	Inpatient		0
19	0	2023-06-04T18:43:30Z		18.0	207.0	85.0			100.0			0.0	Deceased			1955-04-03	Male	Inpatient	Inpatient		0
10	1	2023-06-05T12:06:38Z			173.0	84.0	97.0		95.6			0.05	Deceased			1951-07-04	Female	Inpatient	Inpatient		0
12	1	2023-06-07T21:35:15Z	116.0	13.0					98.3			0.1	Alive			1955-05-03	Male	Inpatient	Inpatient		0
44	1	2023-06-02T15:06:49Z		16.0			94.0		96.7			0.1	Deceased		18.08944444444445	1978-11-01	Female	Inpatient	Inpatient	18.08944444444445	1
2	0	2023-06-04T06:56:47Z		11.0	192.0	86.0			101.2			0.05	Alive			1977-07-06	Female	Inpatient	Inpatient		0
43	1	2023-06-06T06:52:20Z	106.0	14.0					96.6			0.1	Alive			1975-04-03	Female	Inpatient	Inpatient		0
45	1	2023-06-05T12:06:38Z	122.0	14.0	95.0	99.0						0.1	Alive			1979-08-27	Female	Inpatient	Inpatient		0
45	1	2023-06-06T22:41:08Z	128.0		195.0	53.0	95.0					0.15	Alive			1979-08-27	Female	Inpatient	Inpatient		0
25	0	2023-06-03T10:45:42Z	117.0		174.0	82.0	99.0					0.1	Deceased			1959-04-12	Female	Inpatient	Inpatient		0
30	0	2023-06-04T18:43:30Z		10.0	163.0	55.0	100.0		98.3			0.05	Alive			1997-12-12	Female	Inpatient	Inpatient		0
30	0	2023-06-04T01:23:22Z		15.0			100.0		98.7			0.0	Alive			1997-12-12	Female	Inpatient	Inpatient		0
13	0	2023-06-04T17:51:40Z		10.0	186.0	68.0	99.0					0.05	Alive			1984-08-09	Female	Inpatient	Inpatient		0
48	2	2023-06-03T01:03:34Z	51.0		144.0	55.0			99.0			0.0	Deceased		104.14361111111111	1964-04-24	Male	Inpatient	Inpatient	104.14361111111111	0
38	0	2023-06-01T13:56:52Z	83.0		139.0	109.0	95.0	0.0		23.6	1.0	0.15	Deceased			1951-08-02	Male	Inpatient	Inpatient		0
38	0	2023-06-03T14:26:17Z	56.0	18.0					100.0			0.0	Deceased			1951-08-02	Male	Inpatient	Inpatient		0
13	1	2023-06-02T05:32:33Z		25.0	92.0	104.0	94.0					0.2	Deceased			1984-08-09	Female	Inpatient	Inpatient		0
45	0	2023-06-01T14:44:07Z	90.0	14.0	204.0	91.0						0.0	Alive			1979-08-27	Female	Inpatient	Inpatient		0
36	0	2023-06-02T11:56:29Z		23.0			96.0		100.7			0.15	Alive			1978-07-23	Female	Inpatient	Inpatient		0
11	1	2023-06-08T04:34:24Z	53.0		196.0	113.0			96.8			0.05	Deceased			1983-06-04	Male	Inpatient	Inpatient		0
11	1	2023-06-05T13:29:39Z		20.0	117.0	79.0	100.0					0.1	Deceased			1983-06-04	Male	Inpatient	Inpatient		0
9	1	2023-06-04T18:43:30Z	66.0		160.0	66.0	93.0					0.1	Deceased			1992-12-27	Female	Inpatient	Inpatient		0
44	2	2023-06-07T17:56:23Z	87.0				97.0		99.3			0.0	Deceased			1978-11-01	Female	Inpatient	Inpatient		0
44	2	2023-06-02T15:23:19Z		9.0			91.0		97.0			0.2	Deceased			1978-11-01	Female	Inpatient	Inpatient		0
47	0	2023-06-04T18:43:30Z			146.0	66.0	100.0		100.7			0.05	Alive		62.47805555555556	1999-06-08	Female	Inpatient	Inpatient	62.47805555555556	0
4	2	2023-06-05T06:49:09Z	58.0	16.0	189.0	83.0						0.0	Deceased	51.06916666666667		1972-04-18	Male	Inpatient	Inpatient	51.06916666666667	0
4	2	2023-06-07T04:08:02Z		18.0			99.0		95.4			0.05	Deceased	5.754444444444444		1972-04-18	Male	Inpatient	Inpatient	5.754444444444444	1
18	0	2023-06-07T23:32:02Z	82.0		171.0	62.0	93.0					0.1	Deceased			1979-03-08	Male	Inpatient	Inpatient		0
18	0	2023-06-04T18:43:30Z	126.0	10.0			96.0					0.15	Deceased			1979-03-08	Male	Inpatient	Inpatient		0
18	0	2023-06-03T02:21:05Z		15.0			95.0		97.0			0.05	Deceased			1979-03-08	Male	Inpatient	Inpatient		0
43	0	2023-06-06T18:47:43Z		20.0			90.0		98.5			0.25	Deceased			1975-04-03	Female	Inpatient	Inpatient		0
7	0	2023-06-06T18:05:38Z	57.0		104.0	58.0	100.0					0.0	Alive			1982-12-02	Male	Inpatient	Inpatient		0
33	1	2023-06-02T15:06:49Z			97.0	61.0	94.0		96.0			0.1	Alive			1986-11-13	Male	Inpatient	Inpatient		0
25	2	2023-06-06T02:11:10Z	61.0	12.0					98.3			0.0	Alive			1959-04-12	Female	Inpatient	Inpatient		0
25	2	2023-06-03T01:03:34Z	66.0	19.0					96.1			0.05	Alive			1959-04-12	Female	Inpatient	Inpatient		0
9	0	2023-06-05T00:03:04Z		19.0	178.0	62.0	90.0					0.15	Alive			1992-12-27	Female	Inpatient	Inpatient		0
