# Supplementary material for: Machine Learning Models Versus the National Early Warning Score System for Predicting Deterioration: Retrospective Cohort Study in the United Arab Emirates
Source: JMIR AI. 2023 Nov 6;2:e45257. doi: 10.2196/45257 (PMC11041421; doi:10.2196/45257)
Supplement: Multimedia Appendix 4 [file ai_v2i1e45257_app4.zip › synthetic_data/test.csv]

PatientDurableKey	EncounterKey	FlowsheetValueTakenInstant	HR	RR	SBP	DBP	SPO2	MEWSLOC	TEMP	FIO2	SUPOX	NEWS	DischargeDisposition	TTD	TTA	BirthDate	Sex	PatientClass_x	PatientClass_y	TTE	y_true
50	0	2023-06-06T12:56:30Z	61.0		134.0	50.0	96.0					0.0	Deceased			1964-10-05	Female	Inpatient	Inpatient		0
17	2	2023-06-03T13:53:33Z	74.0	23.0			94.0					0.15	Alive			1985-02-04	Female	Inpatient	Inpatient		0
16	1	2023-06-03T19:35:21Z	119.0	23.0					97.0			0.2	Deceased			1981-09-23	Male	Inpatient	Inpatient		0
1	0	2023-06-08T04:34:24Z	86.0		188.0	94.0	99.0					0.0	Alive			1985-02-10	Male	Inpatient	Inpatient		0
1	0	2023-06-04T03:09:04Z		10.0			92.0		96.4			0.2	Alive			1985-02-10	Male	Inpatient	Inpatient		0
1	0	2023-06-06T18:05:38Z			219.0	87.0	96.0	0.0	97.9			0.0	Alive			1985-02-10	Male	Inpatient	Inpatient		0
