# Supplementary material for: Machine Learning Models Versus the National Early Warning Score System for Predicting Deterioration: Retrospective Cohort Study in the United Arab Emirates
Source: JMIR AI. 2023 Nov 6;2:e45257. doi: 10.2196/45257 (PMC11041421; doi:10.2196/45257)
Supplement: Multimedia Appendix 4 [file ai_v2i1e45257_app4.zip › synthetic_data/testnorm.csv]

PatientDurableKey	EncounterKey	FlowsheetValueTakenInstant	HR	RR	SBP	DBP	SPO2	MEWSLOC	TEMP	FIO2	SUPOX	NEWS	DischargeDisposition	TTD	TTA	BirthDate	Sex	PatientClass_x	PatientClass_y	TTE	y_true
50	0	2023-06-06T12:56:30Z	0.12987012987012986	0.4596949891067536	0.3652173913043478	50.0	0.6	0.0	0.5179310344827576		0.0	0.0	Deceased			1964-10-05	Female	Inpatient	Inpatient		0
17	2	2023-06-03T13:53:33Z	0.2987012987012987	0.8823529411764706	0.5697542533081286		0.4	0.0	0.5179310344827576		0.0	0.15	Alive			1985-02-04	Female	Inpatient	Inpatient		0
16	1	2023-06-03T19:35:21Z	0.8831168831168831	0.8823529411764706	0.5697542533081286		0.5666666666666667	0.0	0.2758620689655164		0.0	0.2	Deceased			1981-09-23	Male	Inpatient	Inpatient		0
1	0	2023-06-08T04:34:24Z	0.45454545454545453	0.4596949891067536	0.8347826086956521	94.0	0.9	0.0	0.5179310344827576		0.0	0.0	Alive			1985-02-10	Male	Inpatient	Inpatient		0
1	0	2023-06-04T03:09:04Z	0.4043683589138134	0.11764705882352941	0.5697542533081286		0.2	0.0	0.17241379310344837		0.0	0.2	Alive			1985-02-10	Male	Inpatient	Inpatient		0
1	0	2023-06-06T18:05:38Z	0.4043683589138134	0.4596949891067536	1.1043478260869566	87.0	0.6	0.0	0.4310344827586209		0.0	0.0	Alive			1985-02-10	Male	Inpatient	Inpatient		0
