# Supplementary material for: Machine Learning Models Versus the National Early Warning Score System for Predicting Deterioration: Retrospective Cohort Study in the United Arab Emirates
Source: JMIR AI. 2023 Nov 6;2:e45257. doi: 10.2196/45257 (PMC11041421; doi:10.2196/45257)
Supplement: Multimedia Appendix 4 [file ai_v2i1e45257_app4.zip › synthetic_data/EncounterFact.csv]

PatientDurableKey	EncounterKey	PatientClass	AdmissionType	DischargeDisposition
1	0	Inpatient	Emergency	Alive
1	1	Inpatient	Transfer admission from acute care	Deceased
1	2	Inpatient	Transfer admission from acute care Abu Dhabi	Deceased
2	0	Inpatient	Transfer admission from acute care Abu Dhabi	Alive
2	1	Inpatient	Transfer admission from acute care Abu Dhabi	Alive
2	2	Inpatient	Transfer admission from acute care Abu Dhabi	Alive
3	0	Inpatient	Emergency	Alive
3	1	Inpatient	Emergency	Deceased
3	2	Inpatient	Transfer admission from acute care Outside Abu Dhabi	Deceased
4	0	Inpatient	Transfer admission from acute care Outside Abu Dhabi	Deceased
4	1	Inpatient	Transfer admission from acute care Outside Abu Dhabi	Deceased
4	2	Inpatient	Transfer admission from acute care	Deceased
5	0	Inpatient	Emergency	Alive
5	1	Inpatient	Transfer admission from acute care	Deceased
5	2	Inpatient	Transfer admission from acute care Outside Abu Dhabi	Alive
6	0	Inpatient	Other	Deceased
6	1	Inpatient	Transfer admission from acute care	Deceased
6	2	Inpatient	Transfer admission from acute care Outside Abu Dhabi	Deceased
7	0	Inpatient	Transfer admission from acute care Outside Abu Dhabi	Alive
7	1	Inpatient	Transfer admission from acute care Outside Abu Dhabi	Alive
7	2	Inpatient	Other	Alive
8	0	Inpatient	Transfer admission from acute care	Deceased
8	1	Inpatient	Transfer admission from acute care Abu Dhabi	Deceased
8	2	Inpatient	Transfer admission from acute care Outside Abu Dhabi	Alive
9	0	Inpatient	Transfer admission from acute care Outside Abu Dhabi	Alive
9	1	Inpatient	Transfer admission from acute care	Deceased
9	2	Inpatient	Transfer admission from acute care	Alive
10	0	Inpatient	Emergency	Deceased
10	1	Inpatient	Transfer admission from acute care Abu Dhabi	Deceased
10	2	Inpatient	Transfer admission from acute care	Alive
11	0	Inpatient	Transfer admission from acute care Abu Dhabi	Alive
11	1	Inpatient	Transfer admission from acute care Outside Abu Dhabi	Deceased
11	2	Inpatient	Other	Alive
12	0	Inpatient	Other	Deceased
12	1	Inpatient	Transfer admission from acute care Abu Dhabi	Alive
12	2	Inpatient	Other	Alive
13	0	Inpatient	Emergency	Alive
13	1	Inpatient	Emergency	Deceased
13	2	Outpatient	Transfer admission from acute care	Alive
14	0	Inpatient	Transfer admission from acute care Abu Dhabi	Deceased
14	1	Inpatient	Other	Deceased
14	2	Inpatient	Transfer admission from acute care	Deceased
15	0	Outpatient	Transfer admission from acute care Abu Dhabi	Alive
15	1	Inpatient	Emergency	Alive
15	2	Inpatient	Emergency	Deceased
16	0	Inpatient	Emergency	Alive
16	1	Inpatient	Transfer admission from acute care	Deceased
16	2	Inpatient	Other	Deceased
17	0	Inpatient	Transfer admission from acute care Abu Dhabi	Deceased
17	1	Inpatient	Transfer admission from acute care Abu Dhabi	Deceased
17	2	Inpatient	Emergency	Alive
18	0	Inpatient	Transfer admission from acute care Abu Dhabi	Deceased
18	1	Inpatient	Transfer admission from acute care Abu Dhabi	Alive
18	2	Inpatient	Transfer admission from acute care Outside Abu Dhabi	Deceased
19	0	Inpatient	Transfer admission from acute care	Deceased
19	1	Outpatient	Other	Deceased
19	2	Inpatient	Other	Alive
20	0	Inpatient	Emergency	Deceased
20	1	Inpatient	Other	Alive
20	2	Outpatient	Transfer admission from acute care	Deceased
21	0	Inpatient	Emergency	Alive
21	1	Inpatient	Transfer admission from acute care	Deceased
21	2	Inpatient	Transfer admission from acute care	Alive
22	0	Inpatient	Transfer admission from acute care Abu Dhabi	Deceased
22	1	Outpatient	Emergency	Deceased
22	2	Inpatient	Transfer admission from acute care Abu Dhabi	Deceased
23	0	Inpatient	Transfer admission from acute care	Alive
23	1	Inpatient	Transfer admission from acute care	Deceased
23	2	Inpatient	Transfer admission from acute care Abu Dhabi	Deceased
24	0	Inpatient	Transfer admission from acute care Outside Abu Dhabi	Alive
24	1	Inpatient	Transfer admission from acute care	Alive
24	2	Inpatient	Other	Deceased
25	0	Inpatient	Transfer admission from acute care	Deceased
25	1	Inpatient	Emergency	Deceased
25	2	Inpatient	Transfer admission from acute care Outside Abu Dhabi	Alive
26	0	Outpatient	Other	Deceased
26	1	Inpatient	Transfer admission from acute care Outside Abu Dhabi	Deceased
26	2	Inpatient	Emergency	Alive
27	0	Outpatient	Transfer admission from acute care	Alive
27	1	Inpatient	Other	Alive
27	2	Outpatient	Transfer admission from acute care	Deceased
28	0	Inpatient	Transfer admission from acute care Outside Abu Dhabi	Alive
28	1	Inpatient	Other	Alive
28	2	Outpatient	Transfer admission from acute care	Alive
29	0	Inpatient	Transfer admission from acute care	Deceased
29	1	Inpatient	Emergency	Alive
29	2	Inpatient	Other	Deceased
30	0	Inpatient	Emergency	Alive
30	1	Inpatient	Transfer admission from acute care Outside Abu Dhabi	Deceased
30	2	Outpatient	Other	Deceased
31	0	Inpatient	Transfer admission from acute care Outside Abu Dhabi	Alive
31	1	Inpatient	Emergency	Alive
31	2	Inpatient	Transfer admission from acute care	Deceased
32	0	Outpatient	Transfer admission from acute care Outside Abu Dhabi	Deceased
32	1	Inpatient	Transfer admission from acute care	Alive
32	2	Inpatient	Transfer admission from acute care Abu Dhabi	Alive
33	0	Inpatient	Transfer admission from acute care Outside Abu Dhabi	Deceased
33	1	Inpatient	Transfer admission from acute care Outside Abu Dhabi	Alive
33	2	Inpatient	Other	Deceased
34	0	Inpatient	Transfer admission from acute care Abu Dhabi	Deceased
34	1	Inpatient	Emergency	Alive
34	2	Inpatient	Other	Deceased
35	0	Inpatient	Other	Deceased
35	1	Outpatient	Transfer admission from acute care	Alive
35	2	Inpatient	Transfer admission from acute care	Alive
36	0	Inpatient	Emergency	Alive
36	1	Inpatient	Transfer admission from acute care Outside Abu Dhabi	Deceased
36	2	Inpatient	Other	Deceased
37	0	Inpatient	Transfer admission from acute care Abu Dhabi	Alive
37	1	Inpatient	Other	Alive
37	2	Inpatient	Other	Deceased
38	0	Inpatient	Transfer admission from acute care Outside Abu Dhabi	Deceased
38	1	Inpatient	Transfer admission from acute care Outside Abu Dhabi	Alive
38	2	Inpatient	Other	Alive
39	0	Inpatient	Transfer admission from acute care Abu Dhabi	Deceased
39	1	Outpatient	Other	Alive
39	2	Inpatient	Emergency	Deceased
40	0	Outpatient	Transfer admission from acute care Abu Dhabi	Deceased
40	1	Inpatient	Emergency	Deceased
40	2	Inpatient	Transfer admission from acute care Outside Abu Dhabi	Alive
41	0	Inpatient	Transfer admission from acute care Outside Abu Dhabi	Alive
41	1	Inpatient	Transfer admission from acute care	Alive
41	2	Inpatient	Other	Alive
42	0	Inpatient	Other	Deceased
42	1	Inpatient	Transfer admission from acute care	Alive
42	2	Inpatient	Transfer admission from acute care Abu Dhabi	Alive
43	0	Inpatient	Transfer admission from acute care Abu Dhabi	Deceased
43	1	Inpatient	Emergency	Alive
43	2	Inpatient	Transfer admission from acute care Abu Dhabi	Deceased
44	0	Inpatient	Emergency	Deceased
44	1	Inpatient	Transfer admission from acute care Abu Dhabi	Deceased
44	2	Inpatient	Transfer admission from acute care Abu Dhabi	Deceased
45	0	Inpatient	Transfer admission from acute care Outside Abu Dhabi	Alive
45	1	Inpatient	Transfer admission from acute care Outside Abu Dhabi	Alive
45	2	Inpatient	Transfer admission from acute care	Deceased
46	0	Inpatient	Transfer admission from acute care Outside Abu Dhabi	Alive
46	1	Inpatient	Emergency	Deceased
46	2	Inpatient	Other	Deceased
47	0	Inpatient	Emergency	Alive
47	1	Inpatient	Transfer admission from acute care Outside Abu Dhabi	Deceased
47	2	Inpatient	Transfer admission from acute care	Alive
48	0	Inpatient	Other	Alive
48	1	Outpatient	Transfer admission from acute care	Alive
48	2	Inpatient	Transfer admission from acute care	Deceased
49	0	Inpatient	Transfer admission from acute care Outside Abu Dhabi	Alive
49	1	Inpatient	Transfer admission from acute care Abu Dhabi	Deceased
49	2	Inpatient	Transfer admission from acute care	Deceased
50	0	Inpatient	Emergency	Deceased
50	1	Inpatient	Emergency	Alive
50	2	Inpatient	Other	Deceased
